# Supplementary material for: Ethyl 2-(3-benzoyl­thio­ureido)acetate
Source: Acta Crystallogr Sect E Struct Rep Online. 2008 Aug 9;64(Pt 9):o1727. doi: 10.1107/S1600536808024896 (PMC2960614; doi:10.1107/S1600536808024896)
Supplement: Supplementary file 2 [file e-64-o1727-Isup2.hkl]

# 
# h,k,l, Fc-squared, Fo-squared, sigma(Fo-squared) and status flag 
# 
data_I
_shelx_title ' bob770m in P2(1)/c' 
_shelx_refln_list_code          4 
_shelx_F_calc_maximum      194.63 
_exptl_crystal_F_000       560.00 
_reflns_d_resolution_high  0.8110 
 
loop_ 
 _symmetry_equiv_pos_as_xyz 
 'x, y, z' 
 '-x, y+1/2, -z+1/2' 
 '-x, -y, -z' 
 'x, -y-1/2, z-1/2' 
 
_cell_length_a    11.9082 
_cell_length_b     7.7951 
_cell_length_c    14.0236 
_cell_angle_alpha  90.000 
_cell_angle_beta   95.600 
_cell_angle_gamma  90.000 
 
_shelx_F_squared_multiplier     1.000 
 
loop_ 
 _refln_index_h 
 _refln_index_k 
 _refln_index_l 
 _refln_F_squared_calc 
 _refln_F_squared_meas 
 _refln_F_squared_sigma 
 _refln_observed_status 
   1   0   0     1931.36     1968.71     29.05 o 
   2   0   0     2941.12     2952.59     91.53 o 
   3   0   0     2735.98     2866.68     47.86 o 
   4   0   0        5.65        1.46      1.11 o 
   5   0   0     3603.58     3644.16     65.47 o 
   6   0   0     1161.35     1141.52     10.64 o 
   7   0   0     2191.92     2134.49     18.59 o 
   8   0   0     1951.22     1969.73     21.79 o 
   9   0   0       13.13        9.77      2.02 o 
  10   0   0      194.47      169.04      7.60 o 
  11   0   0      124.64      116.48      6.70 o 
  12   0   0     1037.62     1037.41     24.08 o 
  13   0   0        1.43        8.72      3.98 o 
  14   0   0       34.02       25.82      5.13 o 
   1   1   0      754.75      850.62      7.78 o 
   2   1   0       13.85       25.35      0.86 o 
   3   1   0     1015.11     1089.31     10.11 o 
   4   1   0      218.53      195.52      3.04 o 
   5   1   0        1.69        0.91      0.77 o 
   6   1   0      656.97      668.37      5.98 o 
   7   1   0        7.01        5.03      0.91 o 
   8   1   0        4.41        4.57      1.06 o 
   9   1   0      199.59      193.18      6.99 o 
  10   1   0       22.85       26.10      2.01 o 
  11   1   0      110.58      108.84      6.13 o 
  12   1   0        0.73        2.82      2.58 o 
  13   1   0        1.28       -1.16      2.47 o 
  14   1   0      101.99       88.80      7.15 o 
   0   2   0     1670.44     1706.44     24.37 o 
   1   2   0     6287.36     6695.74     52.91 o 
   2   2   0    14871.99    14904.45    103.42 o 
   3   2   0      372.16      398.84      4.92 o 
   4   2   0        0.71        0.05      0.83 o 
   5   2   0        4.17        3.41      0.99 o 
   6   2   0      189.62      198.03      3.74 o 
   7   2   0      729.79      735.35     11.16 o 
   8   2   0       10.83       13.55      1.87 o 
   9   2   0      424.49      432.97      8.82 o 
  10   2   0      481.06      492.41      7.77 o 
  11   2   0        6.49        3.10      3.27 o 
  12   2   0       10.21       14.81      2.69 o 
  13   2   0       46.18       42.76      3.89 o 
  14   2   0       77.37       75.14      4.95 o 
   1   3   0        3.43        1.53      0.81 o 
   2   3   0      506.59      534.23      5.75 o 
   3   3   0     1474.10     1511.41     13.52 o 
   4   3   0        4.69        3.49      1.70 o 
   5   3   0      575.51      614.85      7.69 o 
   6   3   0      616.22      608.54      7.91 o 
   7   3   0       35.61       39.54      1.95 o 
   8   3   0      248.64      245.64      5.84 o 
   9   3   0       56.71       56.09      3.42 o 
  10   3   0        0.03        0.75      1.65 o 
  11   3   0       77.10       73.33      3.46 o 
  12   3   0       21.77       20.89      3.93 o 
  13   3   0        0.04        4.15      2.38 o 
   0   4   0      751.41      748.56     13.37 o 
   1   4   0      590.35      641.68     12.47 o 
   2   4   0       21.02       25.07      2.41 o 
   3   4   0       15.15       14.57      1.14 o 
   4   4   0     1407.15     1375.47     17.28 o 
   5   4   0       50.29       43.50      2.41 o 
   6   4   0       13.56       16.61      1.75 o 
   7   4   0      250.01      246.56      5.02 o 
   8   4   0     1695.87     1755.59     18.72 o 
   9   4   0       10.49       11.59      2.20 o 
  10   4   0      115.28      117.95      4.19 o 
  11   4   0      152.46      170.61      5.14 o 
  12   4   0        2.53        5.03      2.49 o 
  13   4   0        2.69        5.57      2.62 o 
   1   5   0       15.46       22.26      1.57 o 
   2   5   0      353.84      345.44      4.95 o 
   3   5   0        8.45        7.07      1.51 o 
   4   5   0        2.39        4.38      2.29 o 
   5   5   0       14.30       15.36      1.95 o 
   6   5   0       91.60       81.72      7.58 o 
   7   5   0        4.74        9.42      2.08 o 
   8   5   0        0.67        2.19      1.96 o 
   9   5   0        0.79       -0.90      1.96 o 
  10   5   0       27.60       27.26      6.46 o 
  11   5   0       13.36       15.97      3.74 o 
  12   5   0        2.99        5.42      2.36 o 
   0   6   0        4.85        4.07      2.05 o 
   1   6   0       26.44       27.19      2.47 o 
   2   6   0       21.04       27.10      3.14 o 
   3   6   0       42.76       34.28      3.69 o 
   4   6   0       51.68       54.39      4.46 o 
   5   6   0       55.90       45.80      4.23 o 
   6   6   0       33.80       43.42      4.62 o 
   7   6   0      119.74      125.67      5.24 o 
   8   6   0       60.52       57.72      4.18 o 
   9   6   0        3.72        0.37      2.89 o 
  10   6   0       24.14       24.10      8.89 o 
  11   6   0        0.02       -2.62      3.38 o 
   1   7   0       37.60       37.67      2.63 o 
   2   7   0       26.96       27.25      6.88 o 
   3   7   0       36.53       40.45      2.98 o 
   4   7   0       15.29       17.22      5.18 o 
   5   7   0       38.05       39.06      3.43 o 
   6   7   0       80.43       62.88      4.14 o 
   7   7   0       21.99       22.65      5.45 o 
   8   7   0        8.66        5.33      3.05 o 
   9   7   0        0.72        4.31      3.21 o 
  10   7   0        0.03        3.31      3.79 o 
   0   8   0        9.33       12.60      4.36 o 
   1   8   0       55.06       59.84      5.96 o 
   2   8   0       22.87       24.76      7.72 o 
   3   8   0       12.06       17.13      5.04 o 
   4   8   0       56.53       56.36     29.09 o 
   5   8   0       44.84       37.80     12.16 o 
   6   8   0        0.30        0.08      2.97 o 
   7   8   0        0.57       -0.96      3.16 o 
   8   8   0       14.68       17.56      3.66 o 
   1   9   0        7.31       12.92      3.48 o 
   2   9   0        5.92        6.64      4.87 o 
   3   9   0       12.22       21.54      3.63 o 
   4   9   0        6.43        6.07      3.49 o 
   5   9   0        8.83        5.81      3.86 o 
 -14   1   1       26.08       19.11      3.48 o 
 -13   1   1       12.59       14.04      2.94 o 
 -12   1   1      189.84      181.32      6.26 o 
 -11   1   1        1.72        4.12      5.10 o 
 -10   1   1       75.12       75.25      4.59 o 
  -9   1   1      125.59      127.01      3.38 o 
  -8   1   1       65.11       51.97      3.72 o 
  -7   1   1       81.50       73.18      1.75 o 
  -6   1   1        7.70        4.38      0.68 o 
  -5   1   1       32.29       28.13      1.13 o 
  -4   1   1      112.77       97.67      1.81 o 
  -3   1   1     6368.52     6826.48     69.90 o 
  -2   1   1      587.38      555.78      4.60 o 
  -1   1   1     1421.77     1442.27      9.67 o 
   0   1   1     1690.03     1768.87     47.08 o 
   1   1   1       43.43       29.00      0.68 o 
   2   1   1     7744.96     7530.52     61.26 o 
   3   1   1     1526.73     1634.73     12.11 o 
   4   1   1       48.85       32.08      0.82 o 
   5   1   1      275.82      274.22      2.71 o 
   6   1   1        3.43        2.05      0.76 o 
   7   1   1       10.53       14.59      1.67 o 
   8   1   1      183.45      178.50      8.00 o 
   9   1   1       57.45       65.25      4.81 o 
  10   1   1      114.25      108.80      6.83 o 
  11   1   1       73.27       78.57      4.07 o 
  12   1   1       25.21       24.02      3.07 o 
  13   1   1      103.67       92.02      4.90 o 
  14   1   1       22.67       15.99      3.09 o 
 -14   2   1        1.35        3.78      2.81 o 
 -13   2   1      153.11      152.75      6.33 o 
 -12   2   1        3.05        3.51      2.17 o 
 -11   2   1      172.90      163.53      4.45 o 
 -10   2   1      159.55      156.39      4.11 o 
  -9   2   1     3198.27     3275.85     34.22 o 
  -8   2   1      470.26      463.31      6.89 o 
  -7   2   1      133.96      117.92      2.98 o 
  -6   2   1      371.37      358.72      5.41 o 
  -5   2   1       12.08        4.51      0.89 o 
  -4   2   1     2101.35     2278.94     20.28 o 
  -3   2   1      516.34      541.01      5.74 o 
  -2   2   1        5.77       11.33      0.85 o 
  -1   2   1    37879.69    30711.78   1407.49 o 
   0   2   1      304.78      237.70      4.94 o 
   1   2   1       26.69       35.81      1.07 o 
   2   2   1      303.50      321.67      4.21 o 
   3   2   1     4581.71     4623.30     47.82 o 
   4   2   1     2385.39     2328.78     25.82 o 
   5   2   1        0.11        0.82      1.05 o 
   6   2   1     2636.94     2677.62     24.25 o 
   7   2   1      531.83      478.73      8.29 o 
   8   2   1      225.97      229.90      4.97 o 
   9   2   1      263.83      272.43      4.67 o 
  10   2   1       35.13       37.36      1.95 o 
  11   2   1      427.13      445.15      7.61 o 
  12   2   1        1.26        2.98      2.25 o 
  13   2   1        3.67       -2.74      2.51 o 
  14   2   1       81.51       96.64      5.51 o 
 -13   3   1        0.23        0.43      2.21 o 
 -12   3   1        3.51        4.69      2.15 o 
 -11   3   1      134.47      130.39      4.23 o 
 -10   3   1        2.00        1.98      1.48 o 
  -9   3   1       18.57       18.21      1.69 o 
  -8   3   1      537.87      522.64     11.53 o 
  -7   3   1       30.05       24.67      1.64 o 
  -6   3   1        1.47        2.50      0.97 o 
  -5   3   1      507.00      512.67      6.80 o 
  -4   3   1      551.54      541.81      6.80 o 
  -3   3   1      274.71      272.61      3.49 o 
  -2   3   1       23.61       23.72      2.62 o 
  -1   3   1     1911.46     2032.77     40.95 o 
   0   3   1      785.91      810.13      9.52 o 
   1   3   1      298.44      306.33      3.91 o 
   2   3   1       91.90       82.32      2.12 o 
   3   3   1       75.19       80.36      1.87 o 
   4   3   1      384.12      387.30      6.74 o 
   5   3   1     1253.12     1230.63     17.45 o 
   6   3   1       31.99       30.21      2.18 o 
   7   3   1       43.45       42.60      2.12 o 
   8   3   1       21.94       27.39      1.92 o 
   9   3   1       39.90       39.98      2.37 o 
  10   3   1       29.25       32.33      3.96 o 
  11   3   1       26.47       23.21      6.48 o 
  12   3   1        0.48        2.52      2.13 o 
  13   3   1       36.99       34.94      4.64 o 
 -13   4   1        0.04        0.40      2.48 o 
 -12   4   1        0.04        3.33      2.32 o 
 -11   4   1       22.04       23.85      3.17 o 
 -10   4   1       12.52       16.38      2.14 o 
  -9   4   1        5.81        3.86      1.55 o 
  -8   4   1      737.52      709.68      9.84 o 
  -7   4   1      567.73      548.81      8.06 o 
  -6   4   1       22.45       25.60      1.71 o 
  -5   4   1        0.27        1.67      1.32 o 
  -4   4   1      116.73      117.59      3.76 o 
  -3   4   1     3738.35     3976.06     37.60 o 
  -2   4   1     1718.20     1753.44     15.97 o 
  -1   4   1      121.15      113.54      2.92 o 
   0   4   1        0.02        0.53      1.02 o 
   1   4   1       11.77       22.98      4.40 o 
   2   4   1      408.00      410.78      6.32 o 
   3   4   1      177.21      165.14      3.33 o 
   4   4   1      939.32      908.49     17.86 o 
   5   4   1      163.31      172.59      6.98 o 
   6   4   1       38.28       35.56      1.97 o 
   7   4   1      142.12      138.89      3.77 o 
   8   4   1      367.24      350.54      7.87 o 
   9   4   1      276.15      268.64      5.83 o 
  10   4   1       25.49       23.13      3.66 o 
  11   4   1        1.97        3.94      3.33 o 
  12   4   1        2.37        2.92      2.77 o 
  13   4   1       48.36       45.86      7.99 o 
 -12   5   1        1.07        0.33      2.49 o 
 -11   5   1       20.39       18.47      2.91 o 
 -10   5   1       20.15       15.20      2.24 o 
  -9   5   1        5.60        4.86      1.89 o 
  -8   5   1        0.60        0.54      1.56 o 
  -7   5   1      387.68      391.61      8.44 o 
  -6   5   1      624.77      636.81     13.16 o 
  -5   5   1        2.91        6.41      1.69 o 
  -4   5   1      258.58      224.28     20.28 o 
  -3   5   1       12.04        9.19      1.65 o 
  -2   5   1      270.59      248.06      4.15 o 
  -1   5   1      130.77      120.19      2.82 o 
   0   5   1        0.03        1.70      1.18 o 
   1   5   1       96.48       84.58      2.34 o 
   2   5   1        1.40        2.35      1.40 o 
   3   5   1      132.15      123.34      3.85 o 
   4   5   1        4.48        4.09      1.47 o 
   5   5   1      427.88      404.02     14.30 o 
   6   5   1       42.03       43.10      2.83 o 
   7   5   1      228.11      218.68      6.08 o 
   8   5   1       56.49       51.03      3.67 o 
   9   5   1       32.90       31.88      7.32 o 
  10   5   1        6.70        4.81      2.26 o 
  11   5   1       27.01       30.53      4.79 o 
  12   5   1       18.29       15.57      4.27 o 
 -11   6   1       14.31       15.22      5.70 o 
 -10   6   1       14.16       10.92      5.76 o 
  -9   6   1       11.65       13.44      4.33 o 
  -8   6   1       71.50       69.96      4.21 o 
  -7   6   1       10.73       15.60      3.06 o 
  -6   6   1       74.94       63.67      3.68 o 
  -5   6   1      777.81      797.82     26.01 o 
  -4   6   1       13.35       29.30     15.10 o 
  -3   6   1       69.65       69.61      3.32 o 
  -2   6   1      217.84      219.03      9.99 o 
  -1   6   1       31.90       36.01      1.91 o 
   0   6   1      265.01      273.86      5.51 o 
   1   6   1        0.14        2.01      1.08 o 
   2   6   1      331.12      307.72     26.55 o 
   3   6   1       50.31       57.06      2.95 o 
   4   6   1       34.73       30.00      2.43 o 
   5   6   1       18.22       21.02      3.17 o 
   6   6   1       40.59       28.27      3.82 o 
   7   6   1      740.14      776.57     13.43 o 
   8   6   1       20.23        8.15      4.26 o 
   9   6   1        6.20        8.01      3.24 o 
  10   6   1       60.48       75.60      9.41 o 
  11   6   1        0.21        3.39      2.92 o 
 -10   7   1        0.00        1.63      3.62 o 
  -9   7   1        0.88        3.41      3.34 o 
  -8   7   1       13.88       10.71      4.39 o 
  -7   7   1      105.05      111.99      7.73 o 
  -6   7   1        6.49        9.02      2.74 o 
  -5   7   1        6.33       10.05      2.58 o 
  -4   7   1       38.54       43.40      3.30 o 
  -3   7   1       74.73       79.26      3.89 o 
  -2   7   1        1.73        4.36      1.95 o 
  -1   7   1        9.21        3.85      3.05 o 
   0   7   1        1.65        6.48      1.70 o 
   1   7   1       36.65       39.25      2.61 o 
   2   7   1        0.80        2.26      1.75 o 
   3   7   1       68.96       71.84      3.56 o 
   4   7   1       59.50       55.48      3.44 o 
   5   7   1        4.71        3.71      2.34 o 
   6   7   1       13.64       19.09      7.13 o 
   7   7   1       58.93       61.87      4.26 o 
   8   7   1       38.83       44.79     11.62 o 
   9   7   1        1.16        1.18      3.20 o 
  -8   8   1        3.00        4.29      3.54 o 
  -7   8   1       37.21       38.28     13.44 o 
  -6   8   1        1.55        3.15      3.20 o 
  -5   8   1       19.93       27.13      8.36 o 
  -4   8   1       63.64       67.01     13.43 o 
  -3   8   1       33.84       37.74      9.53 o 
  -2   8   1        8.09        5.67      4.51 o 
  -1   8   1       23.84       31.68      5.03 o 
   0   8   1        5.32        6.27      2.73 o 
   1   8   1        3.59        0.67      3.59 o 
   2   8   1        0.33       -1.18      2.37 o 
   3   8   1        3.30        5.66      2.49 o 
   4   8   1        3.88        0.45      3.20 o 
   5   8   1        9.51        8.21      5.03 o 
   6   8   1        0.84       -0.75      2.93 o 
   7   8   1        0.09       -0.42      3.17 o 
  -5   9   1        0.11        3.35      3.36 o 
  -4   9   1        0.16        2.07      3.15 o 
  -3   9   1       17.31       23.54      5.64 o 
  -2   9   1        0.57        6.35      5.20 o 
  -1   9   1        0.89        0.67      4.94 o 
   0   9   1        7.93        9.75      5.39 o 
   1   9   1        1.23        3.82      5.16 o 
   3   9   1        0.02       -0.34      3.76 o 
   4   9   1        0.77       -0.51      3.80 o 
 -14   0   2       10.25       11.61      4.65 o 
 -13   0   2       18.66       22.87      4.65 o 
 -12   0   2      208.05      222.02      9.91 o 
 -11   0   2      598.47      613.46     16.42 o 
 -10   0   2     3290.13     3407.63     55.99 o 
  -9   0   2      916.79      888.27     12.42 o 
  -8   0   2       36.34       30.88      3.24 o 
  -7   0   2      115.98      122.08      3.32 o 
  -6   0   2      114.30       85.07      2.61 o 
  -5   0   2     4289.66     4639.61     46.65 o 
  -4   0   2      200.59      185.42      3.40 o 
  -3   0   2     3025.56     3109.18     43.44 o 
  -2   0   2     3153.56     3208.16     31.91 o 
  -1   0   2     1857.49     1971.25     19.94 o 
   0   0   2      625.43      614.33     11.87 o 
   1   0   2     4668.84     4847.34     39.62 o 
   2   0   2     8240.67     8881.79     69.49 o 
   3   0   2     2562.98     2695.93     23.73 o 
   4   0   2     1669.40     1892.93     16.08 o 
   5   0   2     4423.67     4709.16     48.19 o 
   6   0   2       40.10       59.64      1.79 o 
   7   0   2     1545.60     1614.56     14.80 o 
   8   0   2      307.97      302.60      7.05 o 
   9   0   2      646.38      652.47      9.95 o 
  10   0   2      209.34      209.51      8.50 o 
  11   0   2       18.66       14.05      3.40 o 
  12   0   2        4.73        2.98      3.21 o 
  13   0   2       70.65       74.02      6.45 o 
  14   0   2       46.29       58.33      6.16 o 
 -14   1   2       11.31        7.87      5.55 o 
 -13   1   2       15.89       12.42      3.77 o 
 -12   1   2      205.38      194.15      6.53 o 
 -11   1   2       13.19       11.16      2.43 o 
 -10   1   2      308.65      301.66      5.63 o 
  -9   1   2      906.52      889.35     12.82 o 
  -8   1   2       29.56       32.97      2.56 o 
  -7   1   2       66.07       59.38      1.64 o 
  -6   1   2      390.38      354.68      4.10 o 
  -5   1   2      106.76      102.58      1.86 o 
  -4   1   2     3061.21     3202.15     23.06 o 
  -3   1   2       53.99       43.68      1.03 o 
  -2   1   2      319.35      319.48      2.62 o 
  -1   1   2      109.78      118.34      1.79 o 
   0   1   2     4380.74     4535.32     35.09 o 
   1   1   2     7246.34     6893.88     46.85 o 
   2   1   2      131.82      140.36      2.54 o 
   3   1   2     2217.05     2350.54     13.70 o 
   4   1   2      385.65      358.00      2.94 o 
   5   1   2      326.92      333.42      2.95 o 
   6   1   2      784.63      853.32      6.08 o 
   7   1   2       50.59       48.38      1.23 o 
   8   1   2      248.47      229.69      6.50 o 
   9   1   2       59.34       60.76      2.98 o 
  10   1   2      243.34      214.07      4.66 o 
  11   1   2        4.35        5.10      2.18 o 
  12   1   2       67.07       66.34      4.02 o 
  13   1   2        1.11        0.54      2.37 o 
  14   1   2       30.38       32.49      4.12 o 
 -14   2   2        8.75        6.84      4.36 o 
 -13   2   2       13.82       13.42      3.01 o 
 -12   2   2      280.76      278.12      6.09 o 
 -11   2   2        1.48        1.59      1.57 o 
 -10   2   2       12.58        9.57      1.61 o 
  -9   2   2      504.53      494.72      7.49 o 
  -8   2   2      117.26      111.92      4.70 o 
  -7   2   2        1.85        4.64      1.01 o 
  -6   2   2       51.98       50.49      1.35 o 
  -5   2   2        0.09        3.43      0.64 o 
  -4   2   2      396.71      413.56      7.10 o 
  -3   2   2      792.27      828.35     11.58 o 
  -2   2   2       89.61       78.39      3.05 o 
  -1   2   2     5961.56     6006.95     72.47 o 
   0   2   2     2355.04     2500.51     20.17 o 
   1   2   2     1726.71     1706.92     16.99 o 
   2   2   2       43.16       36.78      1.60 o 
   3   2   2     1767.97     1836.41     13.86 o 
   4   2   2      707.35      774.95      7.38 o 
   5   2   2      527.26      619.33      6.55 o 
   6   2   2      277.25      275.94      3.12 o 
   7   2   2        9.95        9.17      1.86 o 
   8   2   2       22.77       22.24      2.92 o 
   9   2   2       16.23       15.56      1.91 o 
  10   2   2        0.01        3.05      1.45 o 
  11   2   2        4.65        5.18      2.31 o 
  12   2   2        9.12        7.64      2.52 o 
  13   2   2       12.31       10.22      2.83 o 
  14   2   2        0.15       -1.19      2.44 o 
 -13   3   2        2.86       -1.46      2.57 o 
 -12   3   2       45.73       44.87      2.94 o 
 -11   3   2       93.45       90.02      3.57 o 
 -10   3   2      102.54      103.41      3.55 o 
  -9   3   2       22.25       21.26      2.24 o 
  -8   3   2      232.47      234.15      4.97 o 
  -7   3   2       58.67       52.02      2.39 o 
  -6   3   2       29.80       31.45      1.65 o 
  -5   3   2      145.35      140.87      6.75 o 
  -4   3   2      336.27      340.79      4.12 o 
  -3   3   2      232.81      231.87      3.42 o 
  -2   3   2      159.17      143.12      2.68 o 
  -1   3   2     1236.21     1159.60     12.85 o 
   0   3   2       16.49       18.87      1.28 o 
   1   3   2       45.76       57.88      1.58 o 
   2   3   2     3205.46     3370.55     39.87 o 
   3   3   2      338.25      277.12      3.67 o 
   4   3   2      401.66      389.25      5.50 o 
   5   3   2       31.03       21.59      3.90 o 
   6   3   2       94.52       91.81      2.74 o 
   7   3   2      908.62      943.57      9.55 o 
   8   3   2        1.30        4.03      1.34 o 
   9   3   2      121.97      114.50      3.03 o 
  10   3   2       45.60       44.27      2.27 o 
  11   3   2      108.44      103.59      3.89 o 
  12   3   2        3.81        4.29      2.26 o 
  13   3   2        0.05        2.41      2.40 o 
 -13   4   2       13.96       12.45      3.09 o 
 -12   4   2       24.93       23.04      2.51 o 
 -11   4   2       37.39       40.48      2.82 o 
 -10   4   2       53.75       57.19      3.00 o 
  -9   4   2       68.90       77.87      3.18 o 
  -8   4   2       76.65       74.46      2.88 o 
  -7   4   2       35.96       35.33      2.73 o 
  -6   4   2      321.52      299.59      5.92 o 
  -5   4   2       75.92       77.70      2.53 o 
  -4   4   2      587.97      623.50      7.24 o 
  -3   4   2        0.20        7.05      0.97 o 
  -2   4   2     2373.87     2416.96     21.20 o 
  -1   4   2     1133.16     1150.38     13.38 o 
   0   4   2       20.25       18.86      1.47 o 
   1   4   2     1051.26     1118.32     14.98 o 
   2   4   2      531.15      494.17      5.90 o 
   3   4   2       11.09       10.58      1.79 o 
   4   4   2       40.41       35.88      2.11 o 
   5   4   2       57.84       53.91      3.43 o 
   6   4   2      401.73      399.62     14.40 o 
   7   4   2       40.00       34.88      5.29 o 
   8   4   2      163.10      164.42      4.31 o 
   9   4   2       28.30       31.18      3.60 o 
  10   4   2       68.58       77.20      3.00 o 
  11   4   2       15.87       22.35      3.22 o 
  12   4   2        4.51        2.69      2.30 o 
  13   4   2       56.00       67.98      3.96 o 
 -12   5   2        8.22       14.77      3.39 o 
 -11   5   2        5.65        5.31      2.11 o 
 -10   5   2       48.14       45.24      2.96 o 
  -9   5   2       31.44       28.35      3.03 o 
  -8   5   2      222.38      216.73      5.23 o 
  -7   5   2        0.19        2.09      1.80 o 
  -6   5   2       38.71       35.91      2.66 o 
  -5   5   2        0.82        2.74      1.64 o 
  -4   5   2      102.90      106.78      3.83 o 
  -3   5   2       72.53       72.23      3.16 o 
  -2   5   2        8.63        8.42      1.69 o 
  -1   5   2      168.90      158.85      3.78 o 
   0   5   2        0.84        4.17      1.16 o 
   1   5   2       15.44       12.92      2.13 o 
   2   5   2        1.23        2.59      1.00 o 
   3   5   2        0.90        0.80      1.19 o 
   4   5   2      145.05      150.54      4.36 o 
   5   5   2        1.10        3.36      1.53 o 
   6   5   2       26.25       17.63      5.84 o 
   7   5   2       42.51       52.69      3.26 o 
   8   5   2       28.51       26.77      8.90 o 
   9   5   2        2.46        1.86      2.03 o 
  10   5   2       11.94        9.18      2.23 o 
  11   5   2       16.23       24.58      2.77 o 
  12   5   2        2.77        1.08      2.31 o 
 -11   6   2        0.00        0.32      4.43 o 
 -10   6   2        0.05        1.60      2.42 o 
  -9   6   2        0.13        1.30      2.16 o 
  -8   6   2        2.21        3.39      2.41 o 
  -7   6   2      112.94      104.43      4.73 o 
  -6   6   2        1.30        2.24      2.14 o 
  -5   6   2       85.60       82.97      5.24 o 
  -4   6   2      140.63      127.00      7.14 o 
  -3   6   2        0.42        1.37      1.89 o 
  -2   6   2       88.36       81.59      3.49 o 
  -1   6   2       49.03       49.74      2.07 o 
   0   6   2       11.68       10.11      1.48 o 
   1   6   2       16.50       16.52      2.58 o 
   2   6   2        3.83        8.61      3.59 o 
   3   6   2       31.20       24.82      2.17 o 
   4   6   2       54.09       44.05      2.77 o 
   5   6   2       33.99       32.01      2.67 o 
   6   6   2       22.94       17.83      3.64 o 
   7   6   2       23.84       22.56     10.23 o 
   8   6   2       13.99       13.78      5.71 o 
   9   6   2        0.27        3.37      2.55 o 
  10   6   2        2.72        2.40      3.28 o 
  11   6   2        6.42        5.91      5.76 o 
 -10   7   2        1.53       13.76      4.59 o 
  -9   7   2        0.17       -0.07      3.93 o 
  -8   7   2       89.28       85.01      4.97 o 
  -7   7   2        3.59        1.71      4.68 o 
  -6   7   2       15.85       20.78      2.99 o 
  -5   7   2        0.42       -1.09      2.18 o 
  -4   7   2       40.89       39.79      3.23 o 
  -3   7   2       16.80       11.98      2.27 o 
  -2   7   2       40.40       46.04      3.01 o 
  -1   7   2       42.92       42.87      4.67 o 
   0   7   2        2.52        4.27      1.31 o 
   1   7   2        0.20        0.53      1.54 o 
   2   7   2        4.33        2.03      2.31 o 
   3   7   2       16.46       20.40     10.43 o 
   4   7   2       18.95       21.96      5.35 o 
   5   7   2        0.17        1.77      2.21 o 
   6   7   2       18.96       19.12      7.54 o 
   7   7   2        9.66       12.21      4.97 o 
   8   7   2        9.25       10.82      3.60 o 
   9   7   2        2.17        1.28      2.69 o 
  -8   8   2        0.02        4.17      4.68 o 
  -7   8   2        9.40       13.95      5.23 o 
  -6   8   2       66.27       62.76      4.51 o 
  -5   8   2       43.75       33.69      3.72 o 
  -4   8   2        2.03        6.03      2.84 o 
  -3   8   2        0.64        4.06      2.71 o 
  -2   8   2       11.65       14.10      2.86 o 
  -1   8   2        2.41        2.76      4.30 o 
   0   8   2        0.00       -4.27      3.72 o 
   2   8   2        0.01        3.34      3.08 o 
   3   8   2        9.00        6.89      3.56 o 
   4   8   2        0.01        1.07      3.46 o 
   5   8   2        2.23       -0.30      3.63 o 
   7   8   2        2.21        6.18      5.68 o 
  -5   9   2        0.40        1.45      3.60 o 
  -4   9   2        0.04        1.48      3.43 o 
  -3   9   2        0.67        0.42      4.75 o 
  -2   9   2       24.42       22.90      5.64 o 
  -1   9   2       12.12       18.09      5.68 o 
   0   9   2        3.60        7.70      5.07 o 
   3   9   2        2.06        7.25      4.10 o 
   4   9   2        0.98       -0.22      3.69 o 
 -14   1   3        0.19        0.00      2.97 o 
 -13   1   3      262.12      253.99      8.39 o 
 -12   1   3       42.77       44.30      3.56 o 
 -11   1   3        3.48        3.08      1.49 o 
 -10   1   3      154.78      144.96      6.00 o 
  -9   1   3      337.22      321.98      5.57 o 
  -8   1   3       16.76       16.19      1.13 o 
  -7   1   3      886.13      895.33      8.36 o 
  -6   1   3     1105.09     1092.71      9.47 o 
  -5   1   3       56.74       76.88      1.70 o 
  -4   1   3      518.15      542.50      5.14 o 
  -3   1   3      441.39      468.24      4.42 o 
  -2   1   3      332.33      355.99      2.98 o 
  -1   1   3     4003.71     4398.20     30.15 o 
   0   1   3      860.15      845.57      7.61 o 
   1   1   3     1603.80     1678.86     12.16 o 
   2   1   3      857.58      880.88      6.34 o 
   3   1   3      442.25      460.44      3.52 o 
   4   1   3     2656.76     2909.66     17.05 o 
   5   1   3     1317.59     1525.18      9.74 o 
   6   1   3     1828.24     2012.87     12.58 o 
   7   1   3        4.95        1.85      0.72 o 
   8   1   3       42.90       44.61      2.03 o 
   9   1   3       41.12       40.71      2.54 o 
  10   1   3      176.06      161.33      4.05 o 
  11   1   3       80.69       79.52      4.14 o 
  12   1   3        0.46        2.27      2.34 o 
  13   1   3      182.34      183.72      6.78 o 
  14   1   3       42.33       49.75      5.77 o 
 -14   2   3       14.21       18.32      5.32 o 
 -13   2   3       36.95       45.80      4.10 o 
 -12   2   3       14.50       16.08      2.23 o 
 -11   2   3      164.99      162.71      4.48 o 
 -10   2   3      408.05      406.00      6.92 o 
  -9   2   3        6.46        6.49      1.36 o 
  -8   2   3        3.57        7.69      1.22 o 
  -7   2   3      146.22      125.90      3.14 o 
  -6   2   3      528.15      539.60      5.59 o 
  -5   2   3     1061.20     1209.42     10.12 o 
  -4   2   3      464.85      444.89      3.83 o 
  -3   2   3       36.49       16.16      0.70 o 
  -2   2   3     3812.28     3845.78     24.14 o 
  -1   2   3      716.76      784.32      7.38 o 
   0   2   3     1659.71     1653.65     14.02 o 
   1   2   3      886.20      891.76      7.17 o 
   2   2   3      175.69      139.26      2.00 o 
   3   2   3      929.72      948.81      7.14 o 
   4   2   3      751.90      794.53      7.97 o 
   5   2   3       41.51       29.70      1.12 o 
   6   2   3      117.90      129.52      2.11 o 
   7   2   3      407.08      363.09      5.33 o 
   8   2   3      416.39      418.41      5.53 o 
   9   2   3        4.31        7.94      1.23 o 
  10   2   3       19.71       27.08      1.77 o 
  11   2   3       10.92       12.81      1.93 o 
  12   2   3       82.56       87.43      4.71 o 
  13   2   3       19.36       19.22      2.97 o 
 -13   3   3       14.83       18.73      2.46 o 
 -12   3   3        7.28        7.40      2.04 o 
 -11   3   3      219.41      198.60      8.00 o 
 -10   3   3       63.64       62.10      2.88 o 
  -9   3   3       96.74       97.82      4.41 o 
  -8   3   3        1.27        4.10      1.44 o 
  -7   3   3       46.49       46.52      2.08 o 
  -6   3   3      192.26      170.87      3.69 o 
  -5   3   3      872.94      885.48     13.82 o 
  -4   3   3      985.67     1076.28      7.98 o 
  -3   3   3     1196.30     1251.57     11.19 o 
  -2   3   3        8.12        4.89      0.86 o 
  -1   3   3     1085.15     1099.31     10.19 o 
   0   3   3      519.98      529.96      6.27 o 
   1   3   3       24.38       22.49      1.55 o 
   2   3   3     1137.92     1146.21      9.37 o 
   3   3   3       55.36       68.57      1.57 o 
   4   3   3      224.70      203.10      2.81 o 
   5   3   3      150.49      132.26      2.68 o 
   6   3   3       36.34       36.91      3.03 o 
   7   3   3      203.61      202.83      3.71 o 
   8   3   3       27.80       31.06      3.27 o 
   9   3   3      257.30      253.02      4.54 o 
  10   3   3       33.16       38.18      2.14 o 
  11   3   3       23.45       20.77      2.33 o 
  12   3   3       25.10       23.40      2.51 o 
  13   3   3        4.97        4.53      3.94 o 
 -13   4   3       63.76       60.55      3.60 o 
 -12   4   3        6.54        6.21      2.12 o 
 -11   4   3        4.04        4.81      1.92 o 
 -10   4   3        0.00       -2.38      1.78 o 
  -9   4   3       22.37       22.76      2.08 o 
  -8   4   3       63.88       58.49      2.63 o 
  -7   4   3        0.29        0.03      1.10 o 
  -6   4   3      137.74      132.50      4.21 o 
  -5   4   3       10.57       11.18      1.21 o 
  -4   4   3      206.83      191.90      2.75 o 
  -3   4   3      361.28      380.21      4.32 o 
  -2   4   3      157.10      155.29      3.04 o 
  -1   4   3      119.53      120.99      2.53 o 
   0   4   3       15.86       13.43      1.09 o 
   1   4   3       52.65       45.43      1.45 o 
   2   4   3      126.49      141.10      2.76 o 
   3   4   3      210.63      229.41      3.66 o 
   4   4   3      311.85      317.95      5.46 o 
   5   4   3       16.45       19.27      2.68 o 
   6   4   3        0.00        1.35      1.31 o 
   7   4   3       37.11       33.53      4.12 o 
   8   4   3       18.09       20.60      3.59 o 
   9   4   3       29.02       26.53      2.00 o 
  10   4   3       11.91       15.21      1.97 o 
  11   4   3        4.75        6.00      1.98 o 
  12   4   3        8.38        3.46      2.41 o 
 -12   5   3       75.12       76.45      3.87 o 
 -11   5   3        0.27        2.40      2.07 o 
 -10   5   3        8.22        4.18      2.04 o 
  -9   5   3       62.17       65.89      3.15 o 
  -8   5   3      101.54       93.92      6.51 o 
  -7   5   3       15.79       19.95      2.43 o 
  -6   5   3       29.32       29.49      2.53 o 
  -5   5   3      325.05      323.13      7.24 o 
  -4   5   3      135.99      125.24      4.22 o 
  -3   5   3        0.63        1.72      1.06 o 
  -2   5   3     1727.03     1679.10     29.81 o 
  -1   5   3       51.38       59.19      3.03 o 
   0   5   3      119.47      106.36      3.14 o 
   1   5   3      364.80      376.74      5.31 o 
   2   5   3      181.95      170.83      3.79 o 
   3   5   3       66.21       60.28      2.68 o 
   4   5   3        0.10        2.43      1.35 o 
   5   5   3        6.69        5.40      3.40 o 
   6   5   3      280.47      260.48      6.35 o 
   7   5   3       71.71       77.76      3.14 o 
   8   5   3       61.57       57.77      2.97 o 
   9   5   3       25.06       28.20      4.59 o 
  10   5   3       61.72       61.75      3.37 o 
  11   5   3        1.13        1.73      2.10 o 
 -11   6   3        6.09        6.35      2.69 o 
 -10   6   3       27.75       33.67      3.41 o 
  -9   6   3        7.80        8.42      3.94 o 
  -8   6   3       49.75       48.54      3.81 o 
  -7   6   3       72.19       74.38      4.17 o 
  -6   6   3       12.91       13.40      2.48 o 
  -5   6   3        0.63        0.11      1.83 o 
  -4   6   3       28.87       30.14      2.55 o 
  -3   6   3      217.24      198.32      5.80 o 
  -2   6   3       64.13       66.68      2.49 o 
  -1   6   3       19.66       16.34      1.20 o 
   0   6   3      108.84      104.77      3.08 o 
   1   6   3       15.32       22.37      1.54 o 
   2   6   3       95.02       91.06      4.12 o 
   3   6   3        7.89        8.82      1.70 o 
   4   6   3       12.96       12.03      2.97 o 
   5   6   3       83.39       84.80      3.77 o 
   6   6   3       43.52       45.80      2.70 o 
   7   6   3       78.04       71.35      3.27 o 
   8   6   3       62.66       67.10      3.46 o 
   9   6   3        0.13        3.17      2.38 o 
  10   6   3        8.11       11.84      2.79 o 
  -9   7   3        6.19        8.21      5.84 o 
  -8   7   3        0.09       -0.04      2.71 o 
  -7   7   3       21.01       21.07      3.13 o 
  -6   7   3        0.01        0.21      2.47 o 
  -5   7   3        1.63        1.37      2.32 o 
  -4   7   3        3.99        3.23      2.25 o 
  -3   7   3       94.00       91.37      4.25 o 
  -2   7   3       43.95       45.04      2.35 o 
  -1   7   3       14.45       10.21      1.52 o 
   0   7   3       68.84       63.08      4.04 o 
   1   7   3        6.38        9.33      2.47 o 
   2   7   3       15.87       19.59      3.11 o 
   3   7   3        0.52        1.06      2.47 o 
   4   7   3        1.20        2.12      3.11 o 
   5   7   3        4.60        3.95      3.74 o 
   6   7   3        4.52        8.12      4.35 o 
   7   7   3       23.17       23.12      3.34 o 
   8   7   3       14.33       21.89      3.56 o 
   9   7   3        8.68       11.32      3.42 o 
  -7   8   3        0.01        1.54      3.09 o 
  -6   8   3        0.63       -2.66      2.74 o 
  -5   8   3        0.04        2.50      4.15 o 
  -4   8   3        8.37        9.61      2.89 o 
  -3   8   3        1.12        3.39      2.61 o 
  -2   8   3       10.50        8.78      2.68 o 
  -1   8   3        1.91        4.25      2.36 o 
   0   8   3        1.15        1.84      2.46 o 
   1   8   3        6.11        2.82      3.27 o 
   2   8   3       11.88       10.94      4.44 o 
   3   8   3        0.96       -2.06      2.61 o 
   4   8   3        2.11       -0.74      2.36 o 
   5   8   3        3.72        3.27      2.49 o 
   6   8   3        4.49        5.11      3.91 o 
   7   8   3        0.33        5.34      3.27 o 
  -4   9   3        3.67        9.56      3.30 o 
  -3   9   3        1.16        8.08      4.87 o 
  -2   9   3        3.91        5.84      5.00 o 
  -1   9   3       17.37       22.71      5.74 o 
   0   9   3        0.94        0.50      2.65 o 
   1   9   3        1.73        2.66      3.53 o 
   2   9   3        8.35        4.71      3.43 o 
   3   9   3        0.04        0.01      2.52 o 
   4   9   3        0.10        2.16      2.67 o 
 -14   0   4       16.02       16.64      4.78 o 
 -13   0   4       26.20       30.79      5.03 o 
 -12   0   4        3.65        1.03      3.17 o 
 -11   0   4      282.11      278.97     10.45 o 
 -10   0   4       53.19       50.25      4.33 o 
  -9   0   4      239.19      236.18      5.43 o 
  -8   0   4       68.80       87.28      3.05 o 
  -7   0   4      276.44      307.59      5.82 o 
  -6   0   4     1905.22     2196.43     24.18 o 
  -5   0   4       32.56       24.88      2.28 o 
  -4   0   4      469.80      367.19      5.62 o 
  -3   0   4      738.19      743.35     12.78 o 
  -2   0   4      483.28      521.28      6.62 o 
  -1   0   4     8104.06     8342.28     81.15 o 
   0   0   4       17.36       10.13      0.86 o 
   1   0   4     2728.96     2706.39     26.64 o 
   2   0   4      410.60      419.46      4.67 o 
   3   0   4     1172.48     1280.85     12.44 o 
   4   0   4      936.79      949.40      9.24 o 
   5   0   4      297.73      315.19      6.57 o 
   6   0   4      820.42      804.13      8.92 o 
   7   0   4      528.85      458.03      6.45 o 
   8   0   4       45.75       32.94      1.66 o 
   9   0   4       50.03       65.54      2.92 o 
  10   0   4      520.46      469.37     13.69 o 
  11   0   4      120.78      127.54      7.28 o 
  12   0   4        1.08       -1.86      2.95 o 
  13   0   4       35.27       28.12      4.52 o 
 -14   1   4       32.37       34.39      3.98 o 
 -13   1   4       35.92       39.30      3.78 o 
 -12   1   4       15.12       13.27      2.72 o 
 -11   1   4        3.66        3.19      1.55 o 
 -10   1   4      666.09      669.41     13.25 o 
  -9   1   4        9.06        8.81      1.31 o 
  -8   1   4        0.34        1.29      0.84 o 
  -7   1   4      750.25      702.75      7.08 o 
  -6   1   4       32.91       43.54      1.46 o 
  -5   1   4     4589.04     5035.86     35.90 o 
  -4   1   4     1602.71     1804.26     15.56 o 
  -3   1   4      167.52      150.63      2.17 o 
  -2   1   4     1810.38     1967.08     12.88 o 
  -1   1   4        0.01        1.39      0.56 o 
   0   1   4      684.81      681.33      6.63 o 
   1   1   4      921.80      903.53     10.57 o 
   2   1   4       12.64       18.12      1.19 o 
   3   1   4     1882.83     1987.46     12.06 o 
   4   1   4      637.23      658.87      4.94 o 
   5   1   4     1695.06     1926.79     12.08 o 
   6   1   4       28.74       38.95      1.13 o 
   7   1   4      185.23      195.01      2.50 o 
   8   1   4       55.62       60.25      1.94 o 
   9   1   4      309.58      283.96      8.62 o 
  10   1   4        2.19        4.13      1.47 o 
  11   1   4        9.41        6.03      2.16 o 
  12   1   4       59.71       61.08      3.97 o 
  13   1   4       75.12       85.32      4.80 o 
 -14   2   4        0.05        2.60      3.19 o 
 -13   2   4        6.82        5.80      2.85 o 
 -12   2   4       20.74       19.14      2.33 o 
 -11   2   4       46.23       51.77      4.32 o 
 -10   2   4        8.34       11.26      1.62 o 
  -9   2   4       87.31       84.99      2.89 o 
  -8   2   4       56.93       57.72      4.64 o 
  -7   2   4       13.85       13.17      1.29 o 
  -6   2   4      120.35      132.54      2.43 o 
  -5   2   4      234.66      250.56      3.37 o 
  -4   2   4      121.46      124.67      2.29 o 
  -3   2   4      433.51      425.53      4.47 o 
  -2   2   4      745.02      720.04      5.56 o 
  -1   2   4      254.15      247.29      3.34 o 
   0   2   4       75.30       80.54      1.42 o 
   1   2   4      302.14      295.75      3.14 o 
   2   2   4        0.05        2.85      0.63 o 
   3   2   4      161.30      154.09      2.30 o 
   4   2   4       72.04       77.45      1.56 o 
   5   2   4        3.05        5.56      1.15 o 
   6   2   4       25.42       27.53      1.17 o 
   7   2   4        0.15        2.45      0.92 o 
   8   2   4        9.15       14.15      1.28 o 
   9   2   4        8.39       10.18      1.32 o 
  10   2   4       36.43       32.36      1.91 o 
  11   2   4       40.23       40.75      2.87 o 
  12   2   4       76.16       63.26      4.11 o 
  13   2   4       11.73       12.62      3.03 o 
 -13   3   4       64.22       71.02      3.71 o 
 -12   3   4       66.30       57.71      3.22 o 
 -11   3   4       56.85       64.43      3.24 o 
 -10   3   4       93.38       98.10      3.52 o 
  -9   3   4      284.25      273.82      5.51 o 
  -8   3   4      202.84      186.10      4.25 o 
  -7   3   4       48.85       43.32      2.04 o 
  -6   3   4      135.63      132.27      3.22 o 
  -5   3   4      786.47      776.40      6.30 o 
  -4   3   4      306.17      309.59      3.26 o 
  -3   3   4     4117.42     4449.71     31.39 o 
  -2   3   4      230.47      210.60      2.91 o 
  -1   3   4       28.88       32.68      1.57 o 
   0   3   4        0.86        7.73      2.23 o 
   1   3   4      242.59      232.24      2.95 o 
   2   3   4      547.98      530.12      5.23 o 
   3   3   4      730.90      806.58      7.27 o 
   4   3   4      819.14      870.62      7.84 o 
   5   3   4      527.17      549.62      6.27 o 
   6   3   4       35.86       40.33      2.68 o 
   7   3   4        0.04        2.68      1.11 o 
   8   3   4        4.01        3.72      1.20 o 
   9   3   4      144.73      143.54      3.45 o 
  10   3   4       45.38       46.96      2.71 o 
  11   3   4        4.71        5.52      2.04 o 
  12   3   4       79.97       82.94      3.79 o 
  13   3   4       19.25       25.78      3.45 o 
 -13   4   4        7.89        9.86      2.56 o 
 -12   4   4       30.13       28.27      2.75 o 
 -11   4   4      156.96      163.81      4.94 o 
 -10   4   4        5.78        3.96      1.85 o 
  -9   4   4      169.72      155.74      4.34 o 
  -8   4   4      170.90      163.28      4.22 o 
  -7   4   4       28.06       28.06      1.89 o 
  -6   4   4        3.82        6.25      2.09 o 
  -5   4   4       87.85       78.99      3.14 o 
  -4   4   4        2.18        1.66      0.82 o 
  -3   4   4      418.15      387.39      4.52 o 
  -2   4   4      530.96      544.46      7.44 o 
  -1   4   4      416.96      405.87      5.27 o 
   0   4   4        0.74        2.41      0.73 o 
   1   4   4      296.83      303.09      3.81 o 
   2   4   4       11.10       11.94      1.74 o 
   3   4   4      194.12      180.46      2.91 o 
   4   4   4       47.62       44.60      3.38 o 
   5   4   4       24.64       27.21      1.69 o 
   6   4   4      161.94      146.60      3.62 o 
   7   4   4      431.94      439.90      6.94 o 
   8   4   4       60.38       48.87      2.22 o 
   9   4   4       57.19       53.47      2.68 o 
  10   4   4       28.82       28.20      2.25 o 
  11   4   4       43.50       50.78      2.81 o 
  12   4   4        7.88       12.66      2.51 o 
 -12   5   4        1.33        8.36      2.45 o 
 -11   5   4       18.79       20.64      2.48 o 
 -10   5   4        0.12        1.79      1.85 o 
  -9   5   4        1.55        1.77      1.61 o 
  -8   5   4        1.10        3.49      1.62 o 
  -7   5   4       75.74       75.23     10.74 o 
  -6   5   4        8.77        8.15      1.91 o 
  -5   5   4        0.96        0.85      1.55 o 
  -4   5   4        4.08        4.26      1.57 o 
  -3   5   4        8.26        7.66      1.00 o 
  -2   5   4      100.22       94.11      2.24 o 
  -1   5   4       78.40       84.38      3.34 o 
   0   5   4       66.86       61.94      3.38 o 
   1   5   4      485.01      491.22      5.57 o 
   2   5   4      217.71      225.74      6.80 o 
   3   5   4       22.01       27.64      1.65 o 
   4   5   4        0.22        1.26      1.07 o 
   5   5   4       36.17       39.10      2.21 o 
   6   5   4      182.01      207.18      4.84 o 
   7   5   4        9.23       11.42      1.88 o 
   8   5   4       71.76       74.05      3.80 o 
   9   5   4        5.25        6.04      2.16 o 
  10   5   4       13.33       12.33      2.50 o 
  11   5   4       17.42       16.38      2.80 o 
 -11   6   4       17.58       14.89      3.15 o 
 -10   6   4        3.62        3.14      2.85 o 
  -9   6   4        0.84        4.16      2.49 o 
  -8   6   4        0.16        3.44      2.37 o 
  -7   6   4       10.94        5.51      2.50 o 
  -6   6   4        7.74        4.75      2.25 o 
  -5   6   4       15.34       19.55      2.47 o 
  -4   6   4       15.97       13.78      2.45 o 
  -3   6   4       18.18       18.29      2.61 o 
  -2   6   4        4.59        4.55      1.33 o 
  -1   6   4        5.98        8.31      1.15 o 
   0   6   4       63.24       62.72      2.87 o 
   1   6   4       32.04       36.91      1.86 o 
   2   6   4        1.64        2.06      1.42 o 
   3   6   4       44.65       38.50      2.58 o 
   4   6   4        5.68        8.45      1.97 o 
   5   6   4        8.98        5.80      2.06 o 
   6   6   4       56.77       47.46      3.57 o 
   7   6   4       56.68       50.00      5.18 o 
   8   6   4        0.08        1.96      2.81 o 
   9   6   4        0.26        3.16      2.99 o 
  10   6   4        0.30        0.37      3.50 o 
  -9   7   4       11.31        7.43      3.11 o 
  -8   7   4        0.00        0.49      2.71 o 
  -7   7   4        1.10        4.68      2.84 o 
  -6   7   4       20.05       19.88      3.80 o 
  -5   7   4        6.46        8.86      2.60 o 
  -4   7   4        7.98        6.56      2.36 o 
  -3   7   4       48.95       47.44      3.37 o 
  -2   7   4        3.69        7.04      1.57 o 
  -1   7   4       74.84       81.42      3.04 o 
   0   7   4       37.68       43.49      2.66 o 
   1   7   4       52.65       47.03      3.61 o 
   2   7   4        3.06        1.75      2.28 o 
   3   7   4        0.21        0.61      1.98 o 
   4   7   4        0.08        4.44      2.11 o 
   5   7   4       66.65       58.45      4.22 o 
   6   7   4        9.73        9.78      3.48 o 
   7   7   4        0.71        0.72      2.77 o 
   8   7   4       33.41       35.53      3.99 o 
   9   7   4        1.32        6.40      5.03 o 
  -7   8   4        5.98        9.25      3.19 o 
  -6   8   4        0.94        3.12      3.13 o 
  -5   8   4        3.23        2.28      2.87 o 
  -4   8   4       17.88       16.83      3.10 o 
  -3   8   4       27.15       32.56      4.73 o 
  -2   8   4        0.22        1.17      2.56 o 
  -1   8   4       75.37       79.78      4.34 o 
   0   8   4        0.07       -1.76      2.89 o 
   1   8   4        4.57        3.44      2.23 o 
   2   8   4       11.82       12.47      2.44 o 
   3   8   4        0.00       -0.82      4.01 o 
   4   8   4        0.50        0.20      2.25 o 
   5   8   4       70.96       67.55      6.01 o 
   6   8   4       14.19       11.19      3.07 o 
   7   8   4       36.82       35.26      3.89 o 
  -4   9   4        9.86       10.35      3.34 o 
  -3   9   4       10.89        4.04      5.00 o 
  -2   9   4        0.46       -0.74      4.75 o 
  -1   9   4        2.59        4.71      5.16 o 
   0   9   4        0.85       -0.03      2.80 o 
   1   9   4        0.18       -4.27      3.37 o 
   2   9   4        3.38       -0.80      3.53 o 
   3   9   4        0.57        1.54      2.45 o 
 -14   1   5       54.47       54.36      4.43 o 
 -13   1   5       25.23       26.32      6.99 o 
 -12   1   5        3.10        3.73      2.49 o 
 -11   1   5      139.19      151.73      4.22 o 
 -10   1   5       49.97       54.90      2.49 o 
  -9   1   5        0.74        4.56      1.94 o 
  -8   1   5        2.33        3.13      0.90 o 
  -7   1   5       55.09       51.66      2.88 o 
  -6   1   5     2707.22     2959.31     22.89 o 
  -5   1   5      196.38      177.92      2.83 o 
  -4   1   5     2915.71     3285.61     32.69 o 
  -3   1   5        0.85        2.74      0.72 o 
  -2   1   5      621.04      629.89      4.98 o 
  -1   1   5      277.64      260.47      3.08 o 
   0   1   5      734.26      755.78     14.55 o 
   1   1   5      719.21      749.54      6.34 o 
   2   1   5      259.34      246.03      2.94 o 
   3   1   5      916.09      966.39      6.67 o 
   4   1   5      838.22      860.27      6.24 o 
   5   1   5        0.56        1.55      0.61 o 
   6   1   5      299.46      325.27      3.64 o 
   7   1   5      105.85       92.37      3.30 o 
   8   1   5      364.62      357.35      5.45 o 
   9   1   5       21.87       18.54      1.46 o 
  10   1   5       74.67       68.53      2.84 o 
  11   1   5        6.61        9.17      2.24 o 
  12   1   5        8.20       11.22      3.75 o 
  13   1   5        0.00        1.57      2.45 o 
 -14   2   5        1.26        3.13      3.37 o 
 -13   2   5       25.09       25.13      3.66 o 
 -12   2   5      107.73      116.44      4.15 o 
 -11   2   5        4.33        1.74      1.69 o 
 -10   2   5      440.87      437.11      7.30 o 
  -9   2   5        3.18        2.01      1.18 o 
  -8   2   5      298.29      282.81      5.18 o 
  -7   2   5       28.34       24.67      1.30 o 
  -6   2   5      186.19      188.53      3.06 o 
  -5   2   5      695.12      649.22      6.46 o 
  -4   2   5        6.05        6.87      0.68 o 
  -3   2   5      762.09      766.92      6.05 o 
  -2   2   5     2153.69     2122.61     14.16 o 
  -1   2   5       14.29        8.40      0.89 o 
   0   2   5     2057.03     2082.72     17.85 o 
   1   2   5      924.77     1026.94      8.36 o 
   2   2   5      977.69     1008.56     15.48 o 
   3   2   5      211.55      217.17      2.94 o 
   4   2   5       35.97       29.92      1.11 o 
   5   2   5      289.85      285.02      3.42 o 
   6   2   5      755.84      716.21      6.48 o 
   7   2   5       68.53       54.27      1.89 o 
   8   2   5       42.01       33.39      1.70 o 
   9   2   5      669.56      619.42      7.50 o 
  10   2   5      136.62      136.52      3.51 o 
  11   2   5        3.01        2.01      1.76 o 
  12   2   5        3.88        6.03      2.98 o 
  13   2   5       68.22       83.84      4.88 o 
 -13   3   5       19.93       23.13      2.85 o 
 -12   3   5        0.12        3.30      2.66 o 
 -11   3   5       82.14       90.56      3.71 o 
 -10   3   5       10.41        9.88      1.80 o 
  -9   3   5       23.07       19.18      1.85 o 
  -8   3   5      295.17      261.61     15.22 o 
  -7   3   5       53.38       53.83      2.93 o 
  -6   3   5      154.38      131.72      3.68 o 
  -5   3   5       34.37       33.01      1.14 o 
  -4   3   5       59.72       61.13      1.59 o 
  -3   3   5       52.83       41.21      1.60 o 
  -2   3   5      675.89      727.97      7.90 o 
  -1   3   5      586.41      561.85      6.44 o 
   0   3   5      446.26      422.63      4.36 o 
   1   3   5      349.70      391.63      4.20 o 
   2   3   5      101.18      110.07      2.03 o 
   3   3   5        1.74        4.06      0.82 o 
   4   3   5      821.08      865.73      9.27 o 
   5   3   5       18.94       16.36      1.91 o 
   6   3   5       13.53       13.05      1.35 o 
   7   3   5       16.66       19.44      1.68 o 
   8   3   5       71.10       62.71      2.28 o 
   9   3   5       11.24       16.26      2.64 o 
  10   3   5        6.43        6.65      1.70 o 
  11   3   5       12.17       15.99      2.38 o 
  12   3   5      166.96      177.05      5.31 o 
 -13   4   5        3.84        3.76      2.53 o 
 -12   4   5       14.90       21.16      2.69 o 
 -11   4   5       37.43       32.44      2.79 o 
 -10   4   5       17.91       14.65      2.07 o 
  -9   4   5       10.36       12.91      3.08 o 
  -8   4   5       12.79       11.54      3.20 o 
  -7   4   5       37.73       36.15      2.78 o 
  -6   4   5       82.94       81.27      2.72 o 
  -5   4   5        0.05        0.99      1.16 o 
  -4   4   5        6.70        5.76      0.92 o 
  -3   4   5      397.88      355.20      4.79 o 
  -2   4   5      141.03      140.19      2.60 o 
  -1   4   5       62.94       62.04      2.57 o 
   0   4   5      218.20      224.38      3.34 o 
   1   4   5        0.42        1.53      0.88 o 
   2   4   5      900.55      956.26      8.67 o 
   3   4   5      268.56      276.33     11.31 o 
   4   4   5       68.21       71.08      3.47 o 
   5   4   5       14.85       13.28      1.40 o 
   6   4   5        0.19        1.84      1.23 o 
   7   4   5       68.71       62.94      2.69 o 
   8   4   5        7.20       10.03      1.77 o 
   9   4   5       29.71       27.08      2.10 o 
  10   4   5       28.23       26.58      2.22 o 
  11   4   5       40.17       41.48      2.63 o 
  12   4   5        4.21        7.91      3.31 o 
 -12   5   5       98.77      118.82      7.73 o 
 -11   5   5        1.88        6.09      2.72 o 
 -10   5   5       31.54       34.24      3.46 o 
  -9   5   5        0.91        1.09      1.75 o 
  -8   5   5        3.75        6.20      2.16 o 
  -7   5   5       26.80       25.65      2.89 o 
  -6   5   5       62.89       63.29      3.52 o 
  -5   5   5        7.44        4.53      1.64 o 
  -4   5   5       92.98       92.08      3.81 o 
  -3   5   5       87.11       85.86      2.16 o 
  -2   5   5       31.52       35.69      1.47 o 
  -1   5   5        8.86       11.29      1.11 o 
   0   5   5       96.07       89.93      2.54 o 
   1   5   5       75.28       73.56      2.33 o 
   2   5   5       18.77       21.29      1.96 o 
   3   5   5      109.71       97.72      4.02 o 
   4   5   5       31.28       31.95      2.40 o 
   5   5   5        2.09        7.50      2.68 o 
   6   5   5       68.47       68.94      3.81 o 
   7   5   5       55.35       54.86      3.78 o 
   8   5   5       12.90       13.68      2.93 o 
   9   5   5        6.17        6.90      2.82 o 
  10   5   5        3.53        6.45      3.21 o 
  11   5   5       46.24       46.60      7.50 o 
 -11   6   5        2.59        4.16      2.78 o 
 -10   6   5       13.00       10.54      2.92 o 
  -9   6   5       24.95       20.17      2.98 o 
  -8   6   5       30.73       29.84      3.35 o 
  -7   6   5       13.07       13.85      2.69 o 
  -6   6   5       14.97       12.93      2.52 o 
  -5   6   5        5.31        6.26      4.17 o 
  -4   6   5      282.88      279.83      7.13 o 
  -3   6   5       21.63       21.99      2.37 o 
  -2   6   5      407.46      396.28     17.21 o 
  -1   6   5        1.15        5.12      1.95 o 
   0   6   5       20.71       23.44      2.51 o 
   1   6   5       23.34       22.42      1.65 o 
   2   6   5       27.69       25.94      4.25 o 
   3   6   5        9.22       13.32      2.01 o 
   4   6   5       79.69       79.29      3.86 o 
   5   6   5       61.50       62.06      5.07 o 
   6   6   5      229.66      238.33      6.97 o 
   7   6   5       30.62       30.88      5.31 o 
   8   6   5        2.50        3.24      3.42 o 
   9   6   5        2.51        8.83      3.47 o 
  10   6   5       32.86       35.45      6.94 o 
  -9   7   5        0.60        0.23      2.73 o 
  -8   7   5       41.27       43.78      4.08 o 
  -7   7   5        2.56        5.56      2.78 o 
  -6   7   5        3.62        3.77      3.75 o 
  -5   7   5        3.07        4.90      2.53 o 
  -4   7   5        0.10        0.42      3.38 o 
  -3   7   5       94.48       90.76      6.62 o 
  -2   7   5        7.76        7.68      3.05 o 
  -1   7   5       50.40       51.62      3.91 o 
   0   7   5        3.42        3.17      1.63 o 
   1   7   5       17.08       16.72      2.15 o 
   2   7   5       10.96       11.58      2.27 o 
   3   7   5        2.10        2.35      2.08 o 
   4   7   5       53.08       56.75      3.63 o 
   5   7   5       21.12       24.65      5.02 o 
   6   7   5        0.07        2.49      2.57 o 
   7   7   5       86.13       84.44      6.67 o 
   8   7   5        7.80        4.06      3.23 o 
  -7   8   5        1.52        5.51      5.03 o 
  -6   8   5        0.66        0.99      3.30 o 
  -5   8   5        2.37       -1.25      2.64 o 
  -4   8   5        0.08        0.54      2.78 o 
  -3   8   5        0.45       -0.57      2.69 o 
  -2   8   5        2.28        3.15      2.63 o 
  -1   8   5       11.95       11.56      2.78 o 
   0   8   5        2.21        3.05      3.24 o 
   1   8   5        1.30        2.88      2.35 o 
   2   8   5       19.61       16.97      2.64 o 
   3   8   5        1.73        1.02      2.37 o 
   4   8   5        0.41       -0.65      2.28 o 
   5   8   5       21.89       22.76      6.67 o 
   6   8   5        2.94        0.47      4.06 o 
  -3   9   5        0.07       -2.82      4.43 o 
  -2   9   5        9.50       10.65      5.07 o 
  -1   9   5       17.41       24.66      5.45 o 
   0   9   5        0.58       -0.03      4.65 o 
   1   9   5        6.54        8.69      3.66 o 
   2   9   5       11.58       15.33      4.27 o 
 -14   0   6       69.56       74.11      7.34 o 
 -13   0   6       30.92       28.57      4.91 o 
 -12   0   6        0.28       -0.99      3.27 o 
 -11   0   6      297.39      311.59     11.22 o 
 -10   0   6       62.77       64.32      3.13 o 
  -9   0   6      596.00      572.06     18.34 o 
  -8   0   6       14.62       24.39      2.55 o 
  -7   0   6      378.13      393.20      8.59 o 
  -6   0   6      957.18      933.08     12.38 o 
  -5   0   6        5.00        6.39      1.26 o 
  -4   0   6      367.60      412.77      6.51 o 
  -3   0   6      729.24      698.93      9.10 o 
  -2   0   6     3024.41     3030.95     80.83 o 
  -1   0   6     4499.34     4876.52     48.65 o 
   0   0   6     6972.49     7834.29     74.26 o 
   1   0   6     3685.36     3756.79     37.19 o 
   2   0   6        1.33        0.58      0.95 o 
   3   0   6       86.92       77.39      1.99 o 
   4   0   6      597.36      596.87      6.92 o 
   5   0   6     1551.61     1562.77     14.80 o 
   6   0   6      139.71      116.20      2.77 o 
   7   0   6       41.13       42.05      1.90 o 
   8   0   6      494.90      464.72      6.60 o 
   9   0   6      172.30      169.55      7.47 o 
  10   0   6        1.07        1.64      2.47 o 
  11   0   6      246.70      217.72      9.52 o 
  12   0   6      166.71      156.34      8.63 o 
  13   0   6      213.87      204.06     10.26 o 
 -14   1   6        0.20        1.10      3.12 o 
 -13   1   6       29.39       36.80      3.91 o 
 -12   1   6        0.02       -2.53      2.15 o 
 -11   1   6      174.11      173.28      4.59 o 
 -10   1   6       30.79       30.22      2.05 o 
  -9   1   6       28.07       30.22      1.90 o 
  -8   1   6       19.14       17.39      2.09 o 
  -7   1   6       62.77       61.40      1.89 o 
  -6   1   6        5.16        5.50      0.93 o 
  -5   1   6     1116.60     1186.43     10.28 o 
  -4   1   6       51.05       70.54      1.72 o 
  -3   1   6      625.65      635.83      6.02 o 
  -2   1   6       29.93       32.93      1.00 o 
  -1   1   6     1184.37     1236.98     10.04 o 
   0   1   6      151.03      176.51      3.01 o 
   1   1   6       73.58       77.76      2.15 o 
   2   1   6       22.97       23.22      0.99 o 
   3   1   6      392.45      398.93      3.90 o 
   4   1   6      229.05      205.02      2.47 o 
   5   1   6        6.92        5.67      0.70 o 
   6   1   6      159.91      152.14      2.25 o 
   7   1   6       52.93       54.44      1.52 o 
   8   1   6       39.20       42.60      1.83 o 
   9   1   6      163.00      156.23      4.58 o 
  10   1   6        0.39        0.98      1.44 o 
  11   1   6      110.49      112.10      5.71 o 
  12   1   6        1.85        1.54      2.12 o 
  13   1   6        1.95        5.39      2.77 o 
 -13   2   6       36.82       39.39      4.08 o 
 -12   2   6       20.88       21.94      2.49 o 
 -11   2   6        6.02        5.49      1.92 o 
 -10   2   6        8.04        6.51      1.60 o 
  -9   2   6       43.89       45.48      2.26 o 
  -8   2   6       28.19       24.94      2.55 o 
  -7   2   6      354.63      360.03      4.77 o 
  -6   2   6        5.41        7.85      1.00 o 
  -5   2   6       55.87       57.41      1.68 o 
  -4   2   6       16.87       15.66      0.87 o 
  -3   2   6       17.08       13.26      0.79 o 
  -2   2   6      174.79      169.32      2.67 o 
  -1   2   6      222.31      210.05      4.55 o 
   0   2   6      189.16      182.31      3.18 o 
   1   2   6     1506.05     1702.79     15.37 o 
   2   2   6      233.99      251.44      3.13 o 
   3   2   6      300.55      307.10      3.75 o 
   4   2   6       50.44       44.60      1.47 o 
   5   2   6        6.20        6.60      0.86 o 
   6   2   6       49.02       50.96      1.84 o 
   7   2   6       95.05       98.94      2.54 o 
   8   2   6        0.43        1.54      1.06 o 
   9   2   6       55.61       50.93      3.24 o 
  10   2   6       19.73       19.59      2.29 o 
  11   2   6        6.93        6.37      1.96 o 
  12   2   6        0.96        2.84      2.37 o 
 -13   3   6       25.86       40.44      3.29 o 
 -12   3   6       20.68       26.41      2.76 o 
 -11   3   6        5.39        7.47      2.22 o 
 -10   3   6       62.60       50.73      2.80 o 
  -9   3   6        8.33        5.51      1.56 o 
  -8   3   6       66.93       77.55      2.84 o 
  -7   3   6      144.16      142.21      3.56 o 
  -6   3   6      186.41      194.85      4.03 o 
  -5   3   6       38.15       34.72      2.18 o 
  -4   3   6        8.67       10.74      0.85 o 
  -3   3   6      722.32      712.26      6.94 o 
  -2   3   6        5.17        6.06      0.82 o 
  -1   3   6       83.45       64.28      2.00 o 
   0   3   6      107.77       94.61      2.33 o 
   1   3   6      112.25      105.80      2.51 o 
   2   3   6       40.16       36.56      1.57 o 
   3   3   6      134.82      114.96      2.26 o 
   4   3   6        1.65        0.42      0.87 o 
   5   3   6      217.15      227.00      4.24 o 
   6   3   6      283.39      266.32      4.83 o 
   7   3   6      144.60      147.55      4.16 o 
   8   3   6       85.22       70.73      2.49 o 
   9   3   6        1.41        1.18      1.75 o 
  10   3   6       74.99       73.04      2.93 o 
  11   3   6        5.78        6.28      2.10 o 
  12   3   6        0.04       -1.34      2.86 o 
 -12   4   6        5.67        9.03      2.93 o 
 -11   4   6       74.50       71.31      4.38 o 
 -10   4   6       21.16       21.95      3.05 o 
  -9   4   6      138.47      124.52      3.98 o 
  -8   4   6       14.88       13.05      1.80 o 
  -7   4   6       60.99       63.19      3.39 o 
  -6   4   6       64.04       58.95      3.16 o 
  -5   4   6      218.93      233.11      5.94 o 
  -4   4   6       24.40       23.78      1.24 o 
  -3   4   6     1204.87     1196.96     29.24 o 
  -2   4   6       12.98       13.59      1.01 o 
  -1   4   6       45.40       48.92      1.81 o 
   0   4   6       87.12       91.81      2.46 o 
   1   4   6      182.62      185.34      3.62 o 
   2   4   6      114.29       98.85      5.55 o 
   3   4   6      283.50      290.35      4.81 o 
   4   4   6      115.63      117.73      4.25 o 
   5   4   6      432.16      410.45      8.06 o 
   6   4   6      166.96      166.71      5.15 o 
   7   4   6       20.17       23.47      2.70 o 
   8   4   6      139.20      139.80      5.16 o 
   9   4   6      209.08      219.84      6.58 o 
  10   4   6        0.00        0.96      2.16 o 
  11   4   6        3.72        4.09      2.58 o 
 -11   5   6       15.26       19.88      3.46 o 
 -10   5   6       30.64       33.33      4.49 o 
  -9   5   6       74.99       68.06      4.24 o 
  -8   5   6       24.33       17.21      2.84 o 
  -7   5   6        0.16       -0.20      2.97 o 
  -6   5   6       20.13       18.41      2.74 o 
  -5   5   6      116.62      114.26      4.51 o 
  -4   5   6      101.50      103.52      4.07 o 
  -3   5   6       28.26       32.35      1.49 o 
  -2   5   6      447.64      421.75      6.02 o 
  -1   5   6        7.67        8.93      1.15 o 
   0   5   6        4.96        6.11      1.63 o 
   1   5   6        0.03       -0.32      1.56 o 
   2   5   6        0.41        1.68      1.01 o 
   3   5   6      315.57      331.85      7.17 o 
   4   5   6        0.04        2.22      2.53 o 
   5   5   6        8.79        6.28      2.04 o 
   6   5   6       65.01       64.68      3.88 o 
   7   5   6        2.88        1.96      2.55 o 
   8   5   6        1.16        8.81      2.71 o 
   9   5   6        4.63        8.10      3.03 o 
  10   5   6        1.61        7.08      3.33 o 
 -10   6   6        2.02        2.28      3.13 o 
  -9   6   6        7.92        7.40      2.77 o 
  -8   6   6       19.06       15.90      3.18 o 
  -7   6   6       61.36       58.61      4.06 o 
  -6   6   6        0.07       -2.23      2.31 o 
  -5   6   6        5.50        4.39      2.34 o 
  -4   6   6       23.72       17.83      2.53 o 
  -3   6   6       11.76        7.54      2.12 o 
  -2   6   6       27.06       27.44      1.57 o 
  -1   6   6        0.39        2.18      1.15 o 
   0   6   6        0.30        0.35      1.12 o 
   1   6   6       70.04       69.47      3.25 o 
   2   6   6        7.99        9.83      1.85 o 
   3   6   6        0.12        2.06      1.89 o 
   4   6   6       23.62       19.53      2.60 o 
   5   6   6       42.61       46.09      3.41 o 
   6   6   6       22.19       22.38      3.04 o 
   7   6   6        3.94        7.29      3.14 o 
   8   6   6       81.68       72.12      4.77 o 
   9   6   6        0.80        5.51      3.34 o 
  -9   7   6        3.04        5.78      3.06 o 
  -8   7   6        0.76        1.84      2.85 o 
  -7   7   6       12.71       12.25      3.08 o 
  -6   7   6        0.14       -0.39      2.50 o 
  -5   7   6        2.66        4.94      5.10 o 
  -4   7   6       32.12       29.81      3.20 o 
  -3   7   6        2.77        4.87      2.76 o 
  -2   7   6        6.46        5.98      2.27 o 
  -1   7   6       28.14       29.08      2.23 o 
   0   7   6        6.50        5.33      1.79 o 
   1   7   6       16.24       21.22      2.41 o 
   2   7   6       36.48       34.51      3.48 o 
   3   7   6        5.72        4.50      2.28 o 
   4   7   6        0.01        4.12      2.37 o 
   5   7   6        0.46        0.30      2.46 o 
   6   7   6       11.50        7.04      2.89 o 
   7   7   6        9.88        7.72      3.20 o 
   8   7   6       11.66        9.25      3.35 o 
  -6   8   6        8.63        5.26      3.02 o 
  -5   8   6       68.93       68.64      4.75 o 
  -4   8   6        1.23        2.54      2.87 o 
  -3   8   6       40.34       44.66      3.93 o 
  -2   8   6        6.60       12.63      3.09 o 
  -1   8   6        8.16        8.18      4.46 o 
   0   8   6        4.01        4.23      3.37 o 
   1   8   6       10.19       14.02      2.58 o 
   2   8   6        4.39        6.80      2.48 o 
   3   8   6        7.29       10.77      2.81 o 
   4   8   6       18.92       16.68      3.01 o 
   5   8   6       23.72       21.50      6.67 o 
  -1   9   6        0.77       -2.15      4.75 o 
   0   9   6        1.84        6.25      5.13 o 
 -13   1   7        2.21        5.61      2.98 o 
 -12   1   7       90.76       97.78      4.85 o 
 -11   1   7        7.30        7.14      1.96 o 
 -10   1   7       42.62       40.61      2.33 o 
  -9   1   7       35.88       38.21      2.09 o 
  -8   1   7       18.96       16.24      1.34 o 
  -7   1   7        7.05        8.25      1.06 o 
  -6   1   7      156.44      154.84      2.88 o 
  -5   1   7      243.27      230.36      3.86 o 
  -4   1   7      202.76      187.82      2.91 o 
  -3   1   7      738.06      744.34      6.92 o 
  -2   1   7      510.69      481.05      4.34 o 
  -1   1   7      637.77      726.25      6.81 o 
   0   1   7      896.69      944.23      9.64 o 
   1   1   7       65.90       63.90      2.44 o 
   2   1   7      106.40       89.69      1.84 o 
   3   1   7        3.14        3.63      0.67 o 
   4   1   7      108.76      107.93      1.83 o 
   5   1   7       74.48       76.36      1.60 o 
   6   1   7        0.24        2.00      0.69 o 
   7   1   7       53.35       60.94      1.59 o 
   8   1   7       20.29       20.74      1.44 o 
   9   1   7      147.49      155.86      3.44 o 
  10   1   7       77.90       85.17      3.31 o 
  11   1   7        0.02        3.60      2.07 o 
  12   1   7       26.51       32.44      3.32 o 
 -13   2   7        0.44        2.80      3.13 o 
 -12   2   7       55.99       61.10      3.35 o 
 -11   2   7      107.74      110.22      3.94 o 
 -10   2   7      240.06      215.15      5.03 o 
  -9   2   7       47.15       39.46      2.37 o 
  -8   2   7      146.77      141.90      3.67 o 
  -7   2   7      188.67      190.88      3.38 o 
  -6   2   7      338.26      360.53      4.73 o 
  -5   2   7        3.29        2.62      0.88 o 
  -4   2   7      514.99      499.58      4.74 o 
  -3   2   7     1093.99     1028.53      7.93 o 
  -2   2   7      425.24      448.49      5.02 o 
  -1   2   7      722.34      742.88      8.20 o 
   0   2   7     1363.04     1362.00     13.05 o 
   1   2   7       75.10       49.94      1.76 o 
   2   2   7     1696.87     1800.43     22.25 o 
   3   2   7      347.55      361.91      4.31 o 
   4   2   7      930.90      894.75      8.30 o 
   5   2   7      598.28      556.04      9.10 o 
   6   2   7      340.97      334.14      4.14 o 
   7   2   7       56.81       48.59      1.91 o 
   8   2   7      422.43      420.58      5.92 o 
   9   2   7        2.31        8.42      1.42 o 
  10   2   7       43.07       43.12      2.40 o 
  11   2   7      102.81       94.35      3.90 o 
  12   2   7       73.59       68.79      6.48 o 
 -13   3   7        0.01        2.20      2.86 o 
 -12   3   7       65.78       65.70      6.27 o 
 -11   3   7       56.43       52.70      3.97 o 
 -10   3   7       24.45       23.81      4.70 o 
  -9   3   7        4.88        7.97      2.27 o 
  -8   3   7       12.31       13.77      3.56 o 
  -7   3   7        0.00       -0.72      1.49 o 
  -6   3   7      321.21      315.86      5.29 o 
  -5   3   7       32.04       34.50      2.37 o 
  -4   3   7        4.11        6.70      0.89 o 
  -3   3   7        1.59        2.22      0.77 o 
  -2   3   7      133.25      127.20      2.80 o 
  -1   3   7      163.40      132.66      2.88 o 
   0   3   7       26.25       21.22      1.29 o 
   1   3   7       62.27       49.38      1.83 o 
   2   3   7      184.30      173.05      3.50 o 
   3   3   7      438.33      414.56      5.90 o 
   4   3   7        0.24        2.34      1.14 o 
   5   3   7      657.31      676.82     10.75 o 
   6   3   7       35.85       38.73      4.12 o 
   7   3   7        0.32        1.42      1.83 o 
   8   3   7      108.15      109.81      3.77 o 
   9   3   7        0.02       -0.86      1.88 o 
  10   3   7        7.08        6.78      2.24 o 
  11   3   7        2.56        7.70      2.82 o 
 -12   4   7        0.07       -2.34      2.82 o 
 -11   4   7        0.97        2.61      2.83 o 
 -10   4   7       15.46       17.69      3.22 o 
  -9   4   7       35.70       33.57      3.39 o 
  -8   4   7      174.10      137.24      5.22 o 
  -7   4   7        0.07        2.63      1.90 o 
  -6   4   7        4.00        0.93      1.78 o 
  -5   4   7       50.49       52.90      3.04 o 
  -4   4   7        5.86        5.51      0.92 o 
  -3   4   7      247.40      245.94      5.67 o 
  -2   4   7       14.69       15.29      1.12 o 
  -1   4   7       23.42       20.70      1.65 o 
   0   4   7       35.54       37.76      1.71 o 
   1   4   7       76.51       78.70      3.57 o 
   2   4   7       24.18       29.79      1.75 o 
   3   4   7      124.57      124.59      4.72 o 
   4   4   7      241.56      234.85      5.87 o 
   5   4   7        2.44        5.41      3.08 o 
   6   4   7        3.62        2.14      2.20 o 
   7   4   7      144.78      133.88      5.08 o 
   8   4   7      117.26      117.96      5.07 o 
   9   4   7       53.44       50.92      3.92 o 
  10   4   7        7.08       10.02      3.10 o 
  11   4   7        0.72        5.57      3.36 o 
 -11   5   7        3.88        2.14      2.95 o 
 -10   5   7        9.85       11.84      2.98 o 
  -9   5   7        0.60        3.86      2.54 o 
  -8   5   7       10.24       11.08      2.77 o 
  -7   5   7       43.40       41.62      3.50 o 
  -6   5   7        2.78        4.93      2.68 o 
  -5   5   7        4.78        1.93      1.96 o 
  -4   5   7      148.33      148.90      5.05 o 
  -3   5   7       65.48       64.29      2.04 o 
  -2   5   7       25.73       22.37      1.88 o 
  -1   5   7        0.54        1.71      0.96 o 
   0   5   7        0.41        1.67      0.99 o 
   1   5   7       20.04       23.44      1.62 o 
   2   5   7      141.61      130.93      3.38 o 
   3   5   7       22.02       20.48      2.22 o 
   4   5   7        6.13        4.44      1.88 o 
   5   5   7      153.16      149.50      5.28 o 
   6   5   7      191.75      191.42      7.84 o 
   7   5   7      183.26      169.42      6.00 o 
   8   5   7       16.15       24.03      3.31 o 
   9   5   7       14.59       14.60      3.49 o 
  10   5   7        0.04       -4.44      3.28 o 
 -10   6   7        4.90        4.34      4.87 o 
  -9   6   7        0.05       -1.46      2.67 o 
  -8   6   7       14.61       15.82      3.17 o 
  -7   6   7        0.44        0.36      2.64 o 
  -6   6   7      136.92      132.78      5.53 o 
  -5   6   7        2.04        0.38      2.40 o 
  -4   6   7      150.02      148.83      8.26 o 
  -3   6   7       70.48       79.72      4.09 o 
  -2   6   7       60.26       59.30      2.20 o 
  -1   6   7        3.16        3.40      1.13 o 
   0   6   7       18.06       22.80      1.69 o 
   1   6   7       81.86      100.30      4.22 o 
   2   6   7        3.47        3.38      1.90 o 
   3   6   7       12.35       12.39      2.28 o 
   4   6   7       38.85       36.19      3.38 o 
   5   6   7        3.95        8.33      2.51 o 
   6   6   7        7.61        9.43      2.82 o 
   7   6   7       53.94       58.78      4.26 o 
   8   6   7        0.35        4.42      3.40 o 
   9   6   7       47.84       63.97      4.95 o 
  -8   7   7        0.19       -0.71      3.12 o 
  -7   7   7        0.30        0.57      3.00 o 
  -6   7   7       27.08       23.17      3.47 o 
  -5   7   7       10.41       12.29      3.01 o 
  -4   7   7       25.96       24.92      4.63 o 
  -3   7   7      148.82      150.34      5.83 o 
  -2   7   7        0.30        3.36      2.79 o 
  -1   7   7        1.21        5.47      1.97 o 
   0   7   7        0.81        1.61      1.91 o 
   1   7   7        3.49        7.91      2.22 o 
   2   7   7        7.07        5.77      2.31 o 
   3   7   7        0.02       -3.11      2.07 o 
   4   7   7        2.64        2.80      5.60 o 
   5   7   7        2.50        1.37      2.55 o 
   6   7   7       19.74       22.59      3.32 o 
   7   7   7        1.19       -0.74      2.97 o 
  -6   8   7        5.72       10.86      4.14 o 
  -5   8   7        0.66        1.73      2.99 o 
  -4   8   7       12.48       13.06      3.21 o 
  -3   8   7        0.04        1.17      2.79 o 
  -2   8   7        9.63       16.84      4.81 o 
  -1   8   7        7.14        6.16      4.10 o 
   0   8   7        0.00        0.70      2.52 o 
   1   8   7        1.78        2.99      2.34 o 
   2   8   7        0.01       -1.08      2.37 o 
   3   8   7        0.95        4.13      2.57 o 
   4   8   7        2.23        4.67      3.03 o 
 -13   0   8        9.46        3.30      4.23 o 
 -12   0   8       57.59       69.17      6.09 o 
 -11   0   8      303.88      291.74     11.00 o 
 -10   0   8       31.21       26.56      2.47 o 
  -9   0   8      171.95      182.96      5.68 o 
  -8   0   8      351.21      338.51      8.53 o 
  -7   0   8      335.73      319.09     27.44 o 
  -6   0   8        6.38       10.56      1.59 o 
  -5   0   8      292.60      322.13      6.05 o 
  -4   0   8      532.05      486.90      7.70 o 
  -3   0   8        4.27        1.69      1.10 o 
  -2   0   8        0.36        2.44      1.14 o 
  -1   0   8     1262.20     1238.89     14.52 o 
   0   0   8       50.87      104.72      3.07 o 
   1   0   8     3911.39     4465.20     44.68 o 
   2   0   8        2.28        2.83      1.08 o 
   3   0   8      191.21      188.99      4.41 o 
   4   0   8     2623.06     2606.22     23.15 o 
   5   0   8      579.17      566.66      7.81 o 
   6   0   8        3.26        5.82      1.03 o 
   7   0   8      885.51      862.87     10.20 o 
   8   0   8      106.76      113.07      3.29 o 
   9   0   8       50.69       48.42      4.46 o 
  10   0   8       45.71       45.09      4.78 o 
  11   0   8       83.03       78.09      6.29 o 
  12   0   8        1.19        0.55      3.24 o 
 -13   1   8       20.32       21.43      3.55 o 
 -12   1   8        0.54        0.82      2.57 o 
 -11   1   8       70.10       69.58      3.30 o 
 -10   1   8        6.07       12.23      1.74 o 
  -9   1   8       25.26       21.72      1.79 o 
  -8   1   8       38.93       40.91      1.96 o 
  -7   1   8       26.56       23.59      1.45 o 
  -6   1   8      792.65      849.82      8.47 o 
  -5   1   8       95.62       84.48      2.11 o 
  -4   1   8      117.27      113.50      2.32 o 
  -3   1   8      263.99      264.30      3.49 o 
  -2   1   8       29.68       20.06      0.94 o 
  -1   1   8      109.65      107.63      2.54 o 
   0   1   8      780.88      822.52      9.01 o 
   1   1   8       98.45       87.06      2.38 o 
   2   1   8      200.58      187.69      4.06 o 
   3   1   8      159.76      147.39      2.64 o 
   4   1   8      606.97      586.22      7.29 o 
   5   1   8       65.99       67.93      1.60 o 
   6   1   8       20.13       24.94      1.69 o 
   7   1   8       75.72       73.17      1.80 o 
   8   1   8      177.67      177.17      3.65 o 
   9   1   8        5.28        9.28      1.64 o 
  10   1   8        2.40        4.26      2.06 o 
  11   1   8       19.02       25.62      4.17 o 
  12   1   8       50.19       65.74      6.29 o 
 -13   2   8        0.86        3.66      4.59 o 
 -12   2   8        2.34       -0.47      2.67 o 
 -11   2   8        2.06        4.12      2.60 o 
 -10   2   8       76.96       64.83      4.14 o 
  -9   2   8      116.61       97.02      6.11 o 
  -8   2   8       36.01       41.07      3.21 o 
  -7   2   8        2.83        3.19      2.08 o 
  -6   2   8        1.20        2.44      1.09 o 
  -5   2   8       25.71       27.71      1.62 o 
  -4   2   8       53.17       52.56      1.65 o 
  -3   2   8        0.58        1.95      0.71 o 
  -2   2   8       87.77       96.72      2.18 o 
  -1   2   8      577.29      554.42      6.93 o 
   0   2   8      173.24      201.02      3.73 o 
   1   2   8        0.66        1.20      0.89 o 
   2   2   8      709.89      702.11      8.31 o 
   3   2   8      233.32      245.22      4.36 o 
   4   2   8        0.14       -0.25      1.37 o 
   5   2   8      345.43      346.15      6.42 o 
   6   2   8      254.47      249.37      4.62 o 
   7   2   8        7.52        9.09      1.52 o 
   8   2   8       27.26       25.92      2.08 o 
   9   2   8        8.47        9.76      2.02 o 
  10   2   8       29.19       29.10      2.59 o 
  11   2   8       10.87        8.16      2.85 o 
 -12   3   8        9.09       12.00      3.26 o 
 -11   3   8       21.63       19.90      4.15 o 
 -10   3   8        0.47       -1.18      2.23 o 
  -9   3   8       11.87       10.42      2.60 o 
  -8   3   8        0.33       -0.15      3.40 o 
  -7   3   8      109.87      127.28      4.64 o 
  -6   3   8       51.80       56.06      2.30 o 
  -5   3   8       18.35       24.91      1.32 o 
  -4   3   8      314.42      313.32      4.33 o 
  -3   3   8      186.62      190.58      3.25 o 
  -2   3   8        1.88        1.33      0.93 o 
  -1   3   8       13.68       13.51      1.40 o 
   0   3   8      346.92      338.35      6.04 o 
   1   3   8      470.80      389.33      9.37 o 
   2   3   8        0.95        0.68      1.26 o 
   3   3   8      536.83      503.91      6.91 o 
   4   3   8       30.12       30.26      1.95 o 
   5   3   8      286.75      294.36      6.68 o 
   6   3   8        2.08        5.29      1.95 o 
   7   3   8      242.76      242.79      6.43 o 
   8   3   8      100.92      104.37      4.55 o 
   9   3   8        0.68        1.17      2.39 o 
  10   3   8        0.95        2.99      2.32 o 
  11   3   8       25.63       30.65      4.02 o 
 -12   4   8       62.21       66.22      4.90 o 
 -11   4   8        0.10        1.92      2.77 o 
 -10   4   8        0.08        3.60      2.73 o 
  -9   4   8       18.37       13.06      2.82 o 
  -8   4   8        6.95       14.71      3.51 o 
  -7   4   8      265.96      244.55      6.85 o 
  -6   4   8        6.54       10.56      3.26 o 
  -5   4   8       46.87       46.90      3.56 o 
  -4   4   8      496.88      480.49      6.12 o 
  -3   4   8        0.66        3.08      0.99 o 
  -2   4   8       26.94       27.15      1.41 o 
  -1   4   8      240.09      227.61      6.87 o 
   0   4   8      459.17      466.71      6.63 o 
   1   4   8        0.54        2.06      0.96 o 
   2   4   8       64.35       59.08      2.27 o 
   3   4   8      157.41      166.87      4.95 o 
   4   4   8        2.85        3.11      1.79 o 
   5   4   8       10.93       13.56      2.33 o 
   6   4   8       80.56       81.89      4.16 o 
   7   4   8        0.63        0.67      2.55 o 
   8   4   8       44.32       55.60      3.98 o 
   9   4   8        2.46        2.06      3.00 o 
  10   4   8        0.54        1.78      3.11 o 
 -11   5   8        1.08        2.70      3.10 o 
 -10   5   8       32.41       25.68      3.67 o 
  -9   5   8        0.59        2.44      2.63 o 
  -8   5   8       26.88       28.67      3.33 o 
  -7   5   8       43.87       45.41      3.71 o 
  -6   5   8       16.07       14.92      2.68 o 
  -5   5   8       10.82       10.27      2.48 o 
  -4   5   8       15.89       18.23      2.54 o 
  -3   5   8      159.22      150.91      3.24 o 
  -2   5   8        0.89        2.28      1.88 o 
  -1   5   8        9.01        9.93      1.28 o 
   0   5   8        7.72        8.30      1.37 o 
   1   5   8       25.33       27.20      1.93 o 
   2   5   8      354.12      347.67      5.94 o 
   3   5   8        0.07       -0.20      1.76 o 
   4   5   8       79.59       88.99     10.63 o 
   5   5   8       66.72       64.53      4.03 o 
   6   5   8       10.43        5.96      2.85 o 
   7   5   8        3.78        0.48      4.55 o 
   8   5   8        0.13        0.75      2.93 o 
   9   5   8       36.24       41.79      4.25 o 
  -9   6   8        0.07        0.82      2.88 o 
  -8   6   8        9.40       15.90      5.29 o 
  -7   6   8        4.68        5.67      5.05 o 
  -6   6   8       54.22       57.05      4.11 o 
  -5   6   8        5.39        5.47      2.60 o 
  -4   6   8       14.33       10.90      2.69 o 
  -3   6   8      112.38      116.45      4.98 o 
  -2   6   8        5.43        4.18      1.18 o 
  -1   6   8        9.04       11.78      1.42 o 
   0   6   8       81.07       91.09      7.75 o 
   1   6   8       15.29       15.92      2.26 o 
   2   6   8        0.00        2.33      2.00 o 
   3   6   8        6.36        5.14      2.32 o 
   4   6   8        8.62        5.60      2.39 o 
   5   6   8        1.35        3.95      3.01 o 
   6   6   8        0.35        3.30      2.78 o 
   7   6   8        2.84        4.06      3.07 o 
   8   6   8        1.31        3.64      7.71 o 
  -8   7   8       13.09       14.07      3.60 o 
  -7   7   8       14.87       16.13      3.69 o 
  -6   7   8        0.39       -0.80      2.91 o 
  -5   7   8        5.48        6.27      3.03 o 
  -4   7   8       20.93       12.16      2.90 o 
  -3   7   8       29.27       34.54      3.68 o 
  -2   7   8        1.80        4.20      2.67 o 
  -1   7   8       65.22       69.54      5.54 o 
   0   7   8       14.61       14.78      2.49 o 
   1   7   8       16.19       15.65      2.52 o 
   2   7   8       14.28       15.69      2.70 o 
   3   7   8        0.22        2.67      2.40 o 
   4   7   8       53.12       58.98      7.26 o 
   5   7   8       19.15       20.73      3.22 o 
   6   7   8        4.13        7.85      2.82 o 
  -5   8   8       11.11        4.84      3.34 o 
  -4   8   8        1.06        9.74      3.34 o 
  -3   8   8        9.24        7.17      7.01 o 
  -2   8   8        7.89        1.54      5.16 o 
  -1   8   8       33.14       29.66      6.06 o 
   0   8   8       21.08       22.73      3.63 o 
   1   8   8        0.08        0.18      2.32 o 
   2   8   8        4.94        3.00      2.52 o 
   3   8   8       22.24       28.81      3.44 o 
 -13   1   9       14.40       12.25      5.00 o 
 -12   1   9       81.35       87.16      6.96 o 
 -11   1   9        9.52       12.74      2.69 o 
 -10   1   9        2.80        2.37      2.20 o 
  -9   1   9       84.84       82.09      3.04 o 
  -8   1   9      141.31      160.96      4.01 o 
  -7   1   9      165.92      155.21      3.79 o 
  -6   1   9      450.04      396.50     16.43 o 
  -5   1   9       10.11       10.87      1.32 o 
  -4   1   9       34.92       30.44      1.67 o 
  -3   1   9      485.23      444.27     11.12 o 
  -2   1   9       79.02       67.76      1.90 o 
  -1   1   9     1176.49     1252.28     10.93 o 
   0   1   9      354.31      355.50      5.38 o 
   1   1   9       91.60       75.29      2.34 o 
   2   1   9       49.09       43.47      3.02 o 
   3   1   9      366.61      387.30      5.85 o 
   4   1   9     1743.99     1731.98     16.86 o 
   5   1   9       92.06       84.19      4.05 o 
   6   1   9     1180.66     1192.79     10.08 o 
   7   1   9      169.30      177.94      3.17 o 
   8   1   9       21.51       21.27      1.81 o 
   9   1   9        8.07        8.38      1.76 o 
  10   1   9        9.73       10.81      3.91 o 
  11   1   9      127.69      142.87      8.56 o 
 -12   2   9       39.04       32.94      3.75 o 
 -11   2   9        0.01       -2.31      2.45 o 
 -10   2   9       51.92       50.24      3.69 o 
  -9   2   9      108.26      129.19      5.02 o 
  -8   2   9       75.79       69.71      3.62 o 
  -7   2   9       89.54       81.40      2.86 o 
  -6   2   9        3.18        6.18      1.90 o 
  -5   2   9      609.52      569.64      7.77 o 
  -4   2   9       34.50       35.69      1.93 o 
  -3   2   9        0.39        2.19      0.80 o 
  -2   2   9      568.03      580.65      6.41 o 
  -1   2   9       56.04       43.16      1.62 o 
   0   2   9       61.69       57.30      3.63 o 
   1   2   9       71.98       69.35      3.55 o 
   2   2   9       28.64       31.17      1.81 o 
   3   2   9      562.73      547.83      7.41 o 
   4   2   9      160.86      158.06      3.66 o 
   5   2   9       87.36       84.55      2.77 o 
   6   2   9        1.14        2.12      2.45 o 
   7   2   9      185.53      182.10      7.42 o 
   8   2   9      100.73       96.95      4.00 o 
   9   2   9       11.93        6.96      2.45 o 
  10   2   9      125.19      140.78      4.55 o 
  11   2   9        1.39        2.41      4.01 o 
 -12   3   9        7.32       11.38      3.42 o 
 -11   3   9       30.45       41.95      6.53 o 
 -10   3   9        1.73        5.15      2.56 o 
  -9   3   9       77.08       72.43      4.13 o 
  -8   3   9       17.38       14.07      3.01 o 
  -7   3   9      541.08      532.42     11.21 o 
  -6   3   9       10.63       12.76      1.57 o 
  -5   3   9      112.52      110.10      2.61 o 
  -4   3   9      941.91      922.60      9.09 o 
  -3   3   9       11.37       11.68      1.10 o 
  -2   3   9      101.24       91.63      2.34 o 
  -1   3   9      233.97      219.03      4.23 o 
   0   3   9       21.80       22.91      1.51 o 
   1   3   9      218.36      213.85      4.23 o 
   2   3   9       97.50       86.25      2.73 o 
   3   3   9      208.34      205.52      4.26 o 
   4   3   9        2.22        2.31      1.30 o 
   5   3   9        2.60        1.87      1.76 o 
   6   3   9       33.52       42.37      3.13 o 
   7   3   9        3.65       -0.47      2.08 o 
   8   3   9      213.00      228.41      6.68 o 
   9   3   9        3.04       10.94      2.74 o 
  10   3   9       42.59       55.97      4.73 o 
 -11   4   9       53.74       56.39      5.64 o 
 -10   4   9        4.51        7.06      3.42 o 
  -9   4   9       31.46       30.70      3.28 o 
  -8   4   9        0.80        1.94      2.38 o 
  -7   4   9       32.33       32.40      3.27 o 
  -6   4   9        9.97       14.36      2.49 o 
  -5   4   9       15.38       14.03      1.76 o 
  -4   4   9      349.49      363.52      7.25 o 
  -3   4   9      195.12      192.55      5.59 o 
  -2   4   9       99.17       89.98      2.46 o 
  -1   4   9       44.21       46.06      2.04 o 
   0   4   9       18.87       18.40      1.60 o 
   1   4   9      173.69      158.61      3.74 o 
   2   4   9       12.28       15.46      1.53 o 
   3   4   9       10.95       12.20      1.55 o 
   4   4   9       44.39       39.78      2.99 o 
   5   4   9        1.93        1.62      3.67 o 
   6   4   9        5.45        5.29      3.16 o 
   7   4   9       52.81       49.92      4.06 o 
   8   4   9       72.80       79.35      5.96 o 
   9   4   9       16.96       15.78      3.40 o 
  10   4   9       14.89       10.37      3.52 o 
 -10   5   9        0.01        2.92      3.04 o 
  -9   5   9        2.78        1.92      2.77 o 
  -8   5   9      106.03       96.96      5.10 o 
  -7   5   9       12.62       13.66      2.97 o 
  -6   5   9       26.20       25.91      4.95 o 
  -5   5   9       91.19       93.62      7.34 o 
  -4   5   9      300.07      305.86      8.77 o 
  -3   5   9      103.33      124.11      3.07 o 
  -2   5   9      378.91      392.67      5.66 o 
  -1   5   9       15.69       14.91      1.58 o 
   0   5   9       65.49       65.53      4.04 o 
   1   5   9       19.72       20.41      1.76 o 
   2   5   9      132.04      128.82      5.52 o 
   3   5   9       24.27       28.33      3.27 o 
   4   5   9       45.27       52.10      3.49 o 
   5   5   9       28.99       32.89      3.24 o 
   6   5   9       38.43       36.10      3.61 o 
   7   5   9       29.88       32.63      3.75 o 
   8   5   9        7.46       11.85      3.66 o 
   9   5   9       42.54       45.41      4.52 o 
  -9   6   9        2.20        5.56      3.34 o 
  -8   6   9        8.29       10.75      4.01 o 
  -7   6   9        0.00        0.36      4.14 o 
  -6   6   9       14.36       11.94      3.61 o 
  -5   6   9        0.38        0.02      2.38 o 
  -4   6   9        2.24        0.99      2.87 o 
  -3   6   9       55.94       56.45      3.96 o 
  -2   6   9       68.54       67.46      2.90 o 
  -1   6   9      240.51      260.94      4.82 o 
   0   6   9       20.39       19.99      1.95 o 
   1   6   9        4.48        3.74      2.74 o 
   2   6   9       99.56      101.28      4.50 o 
   3   6   9        0.19       -0.82      2.11 o 
   4   6   9        0.02       -0.62      2.85 o 
   5   6   9       39.80       33.94      3.40 o 
   6   6   9       15.11       17.98      3.53 o 
   7   6   9        5.47        8.35      3.32 o 
  -7   7   9        1.36        2.61      4.41 o 
  -6   7   9        1.19        1.95      4.57 o 
  -5   7   9        0.30        2.83      3.45 o 
  -4   7   9        2.81        3.48      3.00 o 
  -3   7   9        0.63       -1.44      2.97 o 
  -2   7   9        0.80        1.35      2.77 o 
  -1   7   9       32.39       38.10      3.28 o 
   0   7   9        6.24        9.68      2.33 o 
   1   7   9       96.57       96.08      4.54 o 
   2   7   9        8.73       11.53      2.87 o 
   3   7   9       11.83       10.45      2.93 o 
   4   7   9        5.32        4.52      2.72 o 
   5   7   9        0.02       -2.07      2.62 o 
  -3   8   9       56.36       69.60      5.08 o 
  -2   8   9       16.40       16.36      5.74 o 
  -1   8   9        0.13       -2.89      4.91 o 
   0   8   9        8.84        8.49      3.05 o 
   1   8   9        1.87        3.71      2.41 o 
   2   8   9        6.35        4.30      2.51 o 
 -10   0  10        0.33        1.06      2.98 o 
  -9   0  10       15.39       15.81      3.14 o 
  -8   0  10      370.09      378.35     11.38 o 
  -7   0  10      252.62      261.85      8.98 o 
  -6   0  10     1524.94     1541.35     27.77 o 
  -5   0  10       90.86       91.24      5.03 o 
  -4   0  10        6.80        8.08      2.12 o 
  -3   0  10      304.58      312.97      9.14 o 
  -2   0  10      118.37      117.53      5.29 o 
  -1   0  10       31.94       20.43      2.60 o 
   0   0  10       91.95      105.32      5.03 o 
   1   0  10      413.46      393.73      7.30 o 
   2   0  10      133.59      111.38      3.75 o 
   3   0  10      359.24      356.56      8.00 o 
   4   0  10      676.14      686.10     10.77 o 
   5   0  10      772.36      791.22     11.92 o 
   6   0  10      265.14      257.30      6.11 o 
   7   0  10      291.69      292.71      6.71 o 
   8   0  10       46.06       45.55      8.10 o 
 -12   1  10       28.69       41.21      5.93 o 
 -11   1  10       24.77       28.65      3.37 o 
 -10   1  10      144.67      143.05      5.43 o 
  -9   1  10        0.03        3.79      1.62 o 
  -8   1  10      291.42      292.72      5.70 o 
  -7   1  10       38.00       36.93      3.18 o 
  -6   1  10        8.39        6.81      2.33 o 
  -5   1  10      892.93      904.76     10.63 o 
  -4   1  10      112.81      108.06      3.00 o 
  -3   1  10        1.32        3.23      1.17 o 
  -2   1  10      418.85      432.49      6.18 o 
  -1   1  10       64.51       58.60      1.88 o 
   0   1  10       48.87       49.09      2.04 o 
   1   1  10        5.21        6.50      1.13 o 
   2   1  10      440.63      430.23      7.80 o 
   3   1  10      595.17      578.02      7.84 o 
   4   1  10      179.95      170.81      3.91 o 
   5   1  10      580.06      583.69      8.09 o 
   6   1  10       32.88       31.10      1.67 o 
   7   1  10      244.25      238.75      3.86 o 
   8   1  10        3.35        3.78      1.77 o 
   9   1  10       14.60       18.69      2.71 o 
 -12   2  10        0.09        1.08      2.82 o 
 -11   2  10        0.93        2.53      4.51 o 
 -10   2  10        7.46       12.45      2.93 o 
  -9   2  10       22.50       19.72      2.87 o 
  -8   2  10      220.79      228.74      6.51 o 
  -7   2  10       20.56       17.23      1.76 o 
  -6   2  10        5.38        5.00      1.44 o 
  -5   2  10      638.15      627.59      8.50 o 
  -4   2  10      170.06      170.15      3.92 o 
  -3   2  10        5.62        5.79      1.06 o 
  -2   2  10        2.43        4.89      0.93 o 
  -1   2  10       25.71       29.83      1.47 o 
   0   2  10        2.98        5.38      1.05 o 
   1   2  10       56.71       52.66      2.16 o 
   2   2  10        4.18        3.09      1.08 o 
   3   2  10      291.55      295.02      5.68 o 
   4   2  10      190.55      183.16      4.18 o 
   5   2  10       19.72       19.34      1.72 o 
   6   2  10      197.94      196.74      5.77 o 
   7   2  10      101.23      105.77      4.40 o 
   8   2  10        7.39        6.98      2.28 o 
   9   2  10       36.36       46.56      3.51 o 
  10   2  10       24.05       24.18      2.79 o 
 -11   3  10        0.87        2.69      2.79 o 
 -10   3  10        1.99        6.01      2.81 o 
  -9   3  10      192.67      197.76      6.63 o 
  -8   3  10       31.22       36.08      3.31 o 
  -7   3  10        8.85        8.66      2.35 o 
  -6   3  10       23.12       26.78      1.99 o 
  -5   3  10      292.03      300.21      4.63 o 
  -4   3  10      956.55      989.96      9.86 o 
  -3   3  10      449.11      425.45      5.61 o 
  -2   3  10      172.11      164.37      3.27 o 
  -1   3  10       14.66       13.33      1.23 o 
   0   3  10      145.43      136.86      3.47 o 
   1   3  10        1.13        1.44      1.07 o 
   2   3  10      198.45      208.30      4.48 o 
   3   3  10      861.58      881.00     10.71 o 
   4   3  10       69.20       62.02      2.64 o 
   5   3  10      283.78      271.82      6.93 o 
   6   3  10       76.27       86.05      4.18 o 
   7   3  10        3.39        2.71      3.85 o 
   8   3  10      200.90      196.17     13.63 o 
   9   3  10       57.53       65.63      4.27 o 
  10   3  10      152.37      165.80     10.45 o 
 -11   4  10        0.43        5.44      3.23 o 
 -10   4  10       92.54      102.53      5.45 o 
  -9   4  10        0.96        1.53      3.77 o 
  -8   4  10        1.00       -0.15      3.14 o 
  -7   4  10       82.39       76.68      4.35 o 
  -6   4  10        0.02       -3.12      2.20 o 
  -5   4  10       17.61       13.64      1.87 o 
  -4   4  10      126.65      122.28      3.21 o 
  -3   4  10       26.07       21.80      1.49 o 
  -2   4  10       16.49       19.18      1.44 o 
  -1   4  10       60.33       58.01      2.12 o 
   0   4  10      121.03      105.58      3.19 o 
   1   4  10        7.54       10.40      1.41 o 
   2   4  10      234.55      256.04      5.14 o 
   3   4  10       31.83       32.34      3.56 o 
   4   4  10       35.35       30.95      6.00 o 
   5   4  10       60.63       61.41      3.83 o 
   6   4  10        2.94        6.25      2.41 o 
   7   4  10       11.24       12.32      2.92 o 
   8   4  10       13.40       12.69      3.10 o 
   9   4  10       21.39       32.02      4.14 o 
 -10   5  10        0.78        0.38      3.13 o 
  -9   5  10       22.07       17.83      4.92 o 
  -8   5  10       66.77       71.94      4.58 o 
  -7   5  10       10.03        4.45      2.78 o 
  -6   5  10       24.07       27.33      3.47 o 
  -5   5  10       42.49       44.80      3.76 o 
  -4   5  10        0.04       -0.30      2.33 o 
  -3   5  10        3.04        2.24      1.48 o 
  -2   5  10       58.65       55.17      2.33 o 
  -1   5  10      107.54      104.40      3.01 o 
   0   5  10       77.59       74.53      2.96 o 
   1   5  10       88.56       88.91      3.17 o 
   2   5  10       80.24       74.18      6.11 o 
   3   5  10       22.32       23.24      7.06 o 
   4   5  10       18.88       15.71      2.61 o 
   5   5  10        0.11        0.70      2.28 o 
   6   5  10        8.61       14.74      3.06 o 
   7   5  10       14.93       20.88      4.27 o 
   8   5  10        1.39        6.40      3.35 o 
  -8   6  10        0.27        2.52      3.48 o 
  -7   6  10        2.76        3.39      3.13 o 
  -6   6  10        0.59        3.80      2.94 o 
  -5   6  10        0.01       -0.12      3.19 o 
  -4   6  10        2.70        5.01      2.79 o 
  -3   6  10        2.27        4.16      2.84 o 
  -2   6  10       38.03       39.54      2.33 o 
  -1   6  10        2.29        2.70      1.68 o 
   0   6  10       62.32       68.90      3.08 o 
   1   6  10       11.25       12.37      2.44 o 
   2   6  10       33.05       39.28      3.28 o 
   3   6  10        0.20       -0.43      2.11 o 
   4   6  10        0.07        2.15      2.34 o 
   5   6  10        0.74        0.91      2.50 o 
   6   6  10        6.80        1.70      2.76 o 
  -6   7  10       11.53       16.74      3.91 o 
  -5   7  10       27.41       27.50      5.21 o 
  -4   7  10       21.40       33.67      4.00 o 
  -3   7  10        8.51        7.54      3.29 o 
  -2   7  10        0.10        0.41      2.98 o 
  -1   7  10       12.29       20.31      5.37 o 
   0   7  10      124.34      128.38      4.49 o 
   1   7  10       72.12       73.54      5.56 o 
   2   7  10       18.44       23.21      3.02 o 
   3   7  10        8.33       11.89      2.78 o 
   4   7  10        0.07        3.18      2.48 o 
 -11   1  11        2.63        4.97      3.40 o 
  -9   1  11       90.15      103.04      4.60 o 
  -8   1  11       44.64       44.31      3.16 o 
  -7   1  11        0.01       -1.28      1.80 o 
  -6   1  11     1026.77     1061.26     15.32 o 
  -5   1  11     1015.36     1026.33     14.90 o 
  -4   1  11      462.59      461.41      8.68 o 
  -3   1  11      157.86      164.15      4.85 o 
  -2   1  11       47.07       48.77      2.66 o 
  -1   1  11       51.87       50.33      2.17 o 
   0   1  11       40.41       29.09      1.76 o 
   1   1  11      560.98      569.96     14.47 o 
   2   1  11      396.92      408.44      6.49 o 
   3   1  11       51.80       49.75      2.38 o 
   4   1  11      263.60      250.26      7.04 o 
   5   1  11       76.20       77.82      2.90 o 
   6   1  11      123.12      133.17      4.03 o 
   7   1  11      248.15      246.58      7.68 o 
   8   1  11       51.62       50.54      3.54 o 
   9   1  11      187.29      203.37      6.34 o 
 -11   2  11        3.46        5.40      3.01 o 
 -10   2  11       31.03       30.57      3.46 o 
  -9   2  11       34.34       37.44      3.49 o 
  -8   2  11        0.07        1.72      2.33 o 
  -7   2  11      304.61      312.81      6.00 o 
  -6   2  11      152.59      151.61      4.12 o 
  -5   2  11      186.35      200.85      6.50 o 
  -4   2  11       19.85       19.81      2.47 o 
  -3   2  11        2.03        5.07      1.05 o 
  -2   2  11       74.49       71.15      3.51 o 
  -1   2  11        5.80       10.49      1.25 o 
   0   2  11      241.75      236.86      4.71 o 
   1   2  11       65.29       64.45      2.50 o 
   2   2  11      177.36      175.92      4.11 o 
   3   2  11      258.03      255.05      8.15 o 
   4   2  11       33.17       35.02      2.26 o 
   5   2  11        0.32        1.97      1.42 o 
   6   2  11       97.49       96.79      4.33 o 
   7   2  11       43.31       50.26      3.52 o 
   8   2  11       45.98       52.73      7.01 o 
   9   2  11        0.54        1.57      4.38 o 
 -11   3  11       38.48       48.29      5.18 o 
 -10   3  11        3.10        5.03      2.78 o 
  -9   3  11       34.24       37.84      3.76 o 
  -8   3  11        9.81        9.25      2.63 o 
  -7   3  11       26.86       27.42      2.99 o 
  -6   3  11       36.17       40.83      2.37 o 
  -5   3  11        3.57        6.73      1.71 o 
  -4   3  11        2.57        1.37      1.12 o 
  -3   3  11      272.69      271.78      4.47 o 
  -2   3  11      428.55      413.31      5.73 o 
  -1   3  11       14.89       13.10      1.31 o 
   0   3  11       10.31       10.67      1.34 o 
   1   3  11      254.44      239.29      4.93 o 
   2   3  11       14.83       18.16      2.42 o 
   3   3  11      391.52      381.60      6.59 o 
   4   3  11      349.35      343.05      6.26 o 
   5   3  11        2.46        2.99      2.21 o 
   6   3  11       71.16       66.07      6.38 o 
   7   3  11        6.75        6.50      2.48 o 
   8   3  11       12.05       10.46      3.85 o 
   9   3  11        2.99       10.54      3.12 o 
 -10   4  11        3.93        4.76      4.23 o 
  -9   4  11       52.05       48.92      4.20 o 
  -8   4  11        2.47        5.95      2.76 o 
  -7   4  11        0.02        0.49      2.47 o 
  -6   4  11        1.74       -0.61      2.49 o 
  -5   4  11        0.77        4.68      2.37 o 
  -4   4  11       19.91       18.45      1.57 o 
  -3   4  11       63.48       66.12      2.38 o 
  -2   4  11       59.24       62.69      2.34 o 
  -1   4  11        5.50        3.84      1.24 o 
   0   4  11        5.31        9.07      1.59 o 
   1   4  11       21.91       18.63      1.82 o 
   2   4  11      184.53      182.47      4.51 o 
   3   4  11       76.29       74.14      5.13 o 
   4   4  11        6.61        5.83      2.77 o 
   5   4  11        7.97        6.96      2.46 o 
   6   4  11        1.82        2.61      3.17 o 
   7   4  11        6.03       10.31      3.00 o 
   8   4  11        9.06        9.45      3.25 o 
  -9   5  11        8.85        9.56      4.38 o 
  -8   5  11        5.37       12.05      3.75 o 
  -7   5  11       16.34       25.11      3.61 o 
  -6   5  11       23.84       24.22      3.43 o 
  -5   5  11       71.90       73.13      4.56 o 
  -4   5  11        0.20        1.05      2.63 o 
  -3   5  11        4.06        4.14      1.53 o 
  -2   5  11        9.76        4.89      1.56 o 
  -1   5  11      572.54      586.74      7.76 o 
   0   5  11       22.90       23.42      2.17 o 
   1   5  11       32.24       36.82      3.15 o 
   2   5  11      300.75      307.57      7.79 o 
   3   5  11        1.85       -0.02      2.04 o 
   4   5  11        0.06        3.73      2.40 o 
   5   5  11      120.00      122.60      7.57 o 
   6   5  11        0.04        0.43      4.43 o 
   7   5  11       11.53       12.93      3.47 o 
  -7   6  11        0.01       -0.61      3.30 o 
  -6   6  11        0.95        6.83      3.36 o 
  -5   6  11       12.78        9.78      3.31 o 
  -4   6  11       51.12       60.01      6.11 o 
  -3   6  11        0.22       -2.63      2.91 o 
  -2   6  11       45.13       49.46      2.63 o 
  -1   6  11        0.18        5.08      1.73 o 
   0   6  11        0.02        0.29      1.75 o 
   1   6  11       70.59       73.64      4.08 o 
   2   6  11       98.87       77.13      4.32 o 
   3   6  11        0.95        1.22      2.21 o 
   4   6  11       15.32       14.25      2.87 o 
   5   6  11        9.33        6.26      2.62 o 
  -4   7  11        4.43        3.53      3.36 o 
  -3   7  11       13.61       20.87      3.78 o 
  -2   7  11        2.04        2.68      6.32 o 
  -1   7  11        0.47       -1.97      2.62 o 
   0   7  11       32.27       27.24      3.48 o 
   1   7  11        9.31        9.97      2.67 o 
   2   7  11        1.12        2.17      2.45 o 
 -10   0  12        1.97        9.01      3.66 o 
  -9   0  12      114.09      130.17      7.38 o 
  -8   0  12      239.90      255.46      9.97 o 
  -7   0  12      273.84      264.99      9.78 o 
  -6   0  12      337.87      335.67     11.00 o 
  -5   0  12       36.53       36.33      3.85 o 
  -4   0  12       43.57       37.26      3.94 o 
  -3   0  12       36.51       28.09      3.21 o 
  -2   0  12      229.06      205.44      7.89 o 
  -1   0  12      125.26      125.94      6.22 o 
   0   0  12        1.82        3.82      2.18 o 
   1   0  12       52.84       59.33      4.33 o 
   2   0  12       87.27       76.79      3.46 o 
   3   0  12      182.62      173.20      5.23 o 
   4   0  12       85.65       87.08      3.89 o 
   5   0  12      107.52      121.00      4.62 o 
   6   0  12      160.29      178.87      5.71 o 
   7   0  12       35.89       40.86      3.36 o 
   8   0  12        0.55        1.91      2.51 o 
 -11   1  12        4.09        5.68      3.85 o 
 -10   1  12        5.67       13.98      3.82 o 
  -9   1  12       15.73       18.34      2.94 o 
  -8   1  12       14.73       14.97      2.56 o 
  -7   1  12       98.25       96.12      5.87 o 
  -6   1  12      386.54      375.55      8.22 o 
  -5   1  12      317.52      304.12      7.23 o 
  -4   1  12      242.40      248.05      6.36 o 
  -3   1  12      407.30      382.16      8.01 o 
  -2   1  12        0.94        2.23      1.63 o 
  -1   1  12       70.57       61.23      3.14 o 
   0   1  12      381.33      360.60      6.19 o 
   1   1  12       20.13       25.26      1.84 o 
   2   1  12      205.79      193.42      4.47 o 
   3   1  12      170.28      162.74      4.20 o 
   4   1  12       21.80       23.44      1.95 o 
   5   1  12        3.69        2.98      1.57 o 
   6   1  12      130.09      129.23      4.01 o 
   7   1  12       78.92       69.51      3.97 o 
   8   1  12        9.57       10.76      2.83 o 
   9   1  12       46.27       60.03     12.65 o 
 -11   2  12        7.29        4.87      3.88 o 
 -10   2  12       10.27       11.64      3.98 o 
  -9   2  12       81.17       97.43      7.02 o 
  -8   2  12        3.27        2.63      3.24 o 
  -7   2  12      113.33      105.53      4.51 o 
  -6   2  12        0.00        0.67      1.94 o 
  -5   2  12       32.30       32.57      2.77 o 
  -4   2  12       15.34       14.62      2.21 o 
  -3   2  12        1.92        4.66      1.85 o 
  -2   2  12        2.15        3.65      1.28 o 
  -1   2  12        6.64        4.36      1.31 o 
   0   2  12        1.38        4.17      1.49 o 
   1   2  12        1.21        3.96      1.35 o 
   2   2  12       11.90        9.85      1.59 o 
   3   2  12        0.54       -1.02      1.40 o 
   4   2  12       36.42       37.40      2.42 o 
   5   2  12       59.73       59.92      2.87 o 
   6   2  12        0.80       -1.75      1.97 o 
   7   2  12        7.10        9.32      2.60 o 
   8   2  12        0.74        1.57      2.48 o 
   9   2  12        0.00       -0.88      2.82 o 
 -10   3  12       19.99       19.75      3.58 o 
  -9   3  12       29.99       48.81      4.07 o 
  -8   3  12        0.03       -0.03      2.63 o 
  -7   3  12      193.26      211.99      6.75 o 
  -6   3  12       76.01       82.03      4.10 o 
  -5   3  12        3.79        5.59      1.75 o 
  -4   3  12       60.17       63.87      2.37 o 
  -3   3  12       17.91       15.28      1.53 o 
  -2   3  12      492.68      501.20      7.45 o 
  -1   3  12        0.00        1.30      1.20 o 
   0   3  12       79.01       73.30      3.23 o 
   1   3  12      320.36      299.02      6.37 o 
   2   3  12        6.27        6.37      1.60 o 
   3   3  12        2.24        1.23      1.50 o 
   4   3  12        9.24       11.91      1.94 o 
   5   3  12       69.71       76.15      7.79 o 
   6   3  12        4.15        3.48      2.41 o 
   7   3  12        0.25       -2.66      2.34 o 
   8   3  12       73.74       82.04      9.00 o 
  -9   4  12        0.06        0.30      2.89 o 
  -8   4  12       46.84       48.97      4.24 o 
  -7   4  12        0.06        2.95      2.73 o 
  -6   4  12        7.09        8.71      2.90 o 
  -5   4  12      105.12      106.26      3.93 o 
  -4   4  12        0.07        2.05      2.05 o 
  -3   4  12       41.22       43.48      2.16 o 
  -2   4  12       25.45       29.86      2.13 o 
  -1   4  12      117.33      122.55      3.34 o 
   0   4  12       74.49       70.80      3.03 o 
   1   4  12      209.64      183.33      5.75 o 
   2   4  12       91.18       90.33      4.65 o 
   3   4  12        1.33        0.50      2.12 o 
   4   4  12        9.58       10.62      2.53 o 
   5   4  12       16.38       12.38      2.83 o 
   6   4  12       31.50       34.03      3.74 o 
   7   4  12       16.24       20.39      3.48 o 
  -8   5  12       24.93       32.61      3.98 o 
  -7   5  12        0.67       -0.60      3.22 o 
  -6   5  12        3.09        6.38      3.22 o 
  -5   5  12        2.80        4.31      2.94 o 
  -4   5  12        4.49       10.61      5.08 o 
  -3   5  12        8.58       11.65      2.14 o 
  -2   5  12        1.92        1.96      1.63 o 
  -1   5  12       14.61       11.47      1.78 o 
   0   5  12        0.97        0.83      1.75 o 
   1   5  12       11.42       12.75      2.06 o 
   2   5  12       14.07       13.95      2.63 o 
   3   5  12        6.51        8.21      2.39 o 
   4   5  12       22.83       26.07      5.05 o 
   5   5  12        3.85        3.06      2.76 o 
   6   5  12        1.28       -0.56      2.86 o 
  -6   6  12        0.04        6.13      3.64 o 
  -5   6  12        1.06        0.43      3.44 o 
  -4   6  12        5.81        9.42      4.71 o 
  -3   6  12        0.27        3.48      3.13 o 
  -2   6  12        1.65        2.25      2.69 o 
  -1   6  12        5.19        2.25      2.09 o 
   0   6  12        0.78        2.09      2.26 o 
   1   6  12       35.94       39.19      3.39 o 
   2   6  12        1.91        3.11      2.33 o 
   3   6  12       12.05       10.19      2.76 o 
   4   6  12        0.16        3.60      2.52 o 
 -10   1  13        5.61       12.28      3.98 o 
  -9   1  13        3.42        8.45      2.74 o 
  -8   1  13       30.78       30.10      3.13 o 
  -7   1  13       52.19       60.83      3.75 o 
  -6   1  13       28.10       25.04      2.66 o 
  -5   1  13        3.00        5.84      2.95 o 
  -4   1  13        0.64        3.19      1.88 o 
  -3   1  13      100.85       99.90      4.30 o 
  -2   1  13       56.33       36.14      4.52 o 
  -1   1  13       56.86       57.38      4.71 o 
   0   1  13      147.16      131.65      3.81 o 
   1   1  13        0.07        0.30      1.47 o 
   2   1  13        7.18       12.32      1.79 o 
   3   1  13      108.64      101.90      3.57 o 
   4   1  13        0.40        1.80      1.64 o 
   5   1  13       25.01       22.59      2.19 o 
   6   1  13        4.89        4.71      1.88 o 
   7   1  13       38.09       40.01      3.50 o 
   8   1  13       23.36       31.19      3.46 o 
 -10   2  13       24.00       29.76      5.07 o 
  -9   2  13       59.76       62.98      6.00 o 
  -8   2  13        4.03        3.82      3.53 o 
  -7   2  13       36.32       29.81      2.99 o 
  -6   2  13      115.38      122.78      4.97 o 
  -5   2  13       17.55       14.85      2.39 o 
  -4   2  13       21.54       20.72      5.10 o 
  -3   2  13      195.37      192.53      5.92 o 
  -2   2  13      126.96      132.19      3.87 o 
  -1   2  13       27.66       29.60      2.20 o 
   0   2  13       35.62       27.75      2.53 o 
   1   2  13      171.72      163.98      6.79 o 
   2   2  13      129.91      133.54      4.04 o 
   3   2  13       68.66       71.24      3.16 o 
   4   2  13       62.08       63.36      3.03 o 
   5   2  13       53.77       58.15      3.30 o 
   6   2  13       52.46       52.99      3.86 o 
   7   2  13        0.09        2.46      3.26 o 
   8   2  13       51.23       52.77      4.32 o 
  -9   3  13       23.36       29.95      4.81 o 
  -8   3  13        4.93        5.29      3.66 o 
  -7   3  13      113.90      106.21      7.31 o 
  -6   3  13       48.36       51.61      5.29 o 
  -5   3  13        5.98        5.44      2.40 o 
  -4   3  13       63.04       57.10      3.66 o 
  -3   3  13        0.05       -0.11      1.56 o 
  -2   3  13       18.08       15.21      1.96 o 
  -1   3  13       18.68       20.00      2.04 o 
   0   3  13       18.62       21.18      2.07 o 
   1   3  13        0.29        0.62      1.56 o 
   2   3  13        2.11        1.50      1.64 o 
   3   3  13      194.02      189.85      4.96 o 
   4   3  13       13.10        7.55      2.61 o 
   5   3  13       18.19       18.16      2.98 o 
   6   3  13        8.82        8.09      2.87 o 
   7   3  13        2.98        6.47      2.94 o 
  -8   4  13        0.50        0.10      3.56 o 
  -7   4  13        0.19        0.63      2.79 o 
  -6   4  13        5.10       13.74      4.17 o 
  -5   4  13       49.46       60.31      4.69 o 
  -4   4  13       25.82       27.96      2.65 o 
  -3   4  13        6.20        6.43      1.69 o 
  -2   4  13        1.44        1.50      1.57 o 
  -1   4  13        1.12        1.27      1.54 o 
   0   4  13        0.06        0.64      1.57 o 
   1   4  13       33.62       34.70      2.57 o 
   2   4  13        3.03        1.41      1.74 o 
   3   4  13        0.24        1.35      2.23 o 
   4   4  13        0.55        1.49      2.23 o 
   5   4  13        4.45        6.57      2.94 o 
   6   4  13        0.59       -0.04      2.89 o 
  -7   5  13        1.00        3.05      3.52 o 
  -6   5  13       32.30       33.49      4.21 o 
  -5   5  13       51.52       64.74      5.21 o 
  -4   5  13        4.81       13.88      3.41 o 
  -3   5  13        8.72       12.21      2.07 o 
  -2   5  13        0.06       -1.77      1.65 o 
  -1   5  13        4.15        5.03      1.76 o 
   0   5  13       16.70       20.91      2.08 o 
   1   5  13        3.99        3.63      2.47 o 
   2   5  13       20.01       23.45      2.89 o 
   3   5  13        0.99        1.18      2.40 o 
   4   5  13       43.90       44.30      3.62 o 
  -4   6  13        5.45        9.19      3.75 o 
  -3   6  13        0.14       -0.81      3.45 o 
  -2   6  13       11.74       13.46      2.28 o 
  -1   6  13       19.17       19.34      2.32 o 
   0   6  13        9.06        8.76      2.79 o 
   1   6  13       28.87       31.60      3.37 o 
   2   6  13        0.16       -0.68      2.40 o 
  -9   0  14       12.96        5.96      3.98 o 
  -8   0  14        2.44        9.04      3.82 o 
  -7   0  14      248.27      248.51     10.23 o 
  -6   0  14       16.74       22.22      3.91 o 
  -5   0  14       19.19       17.41      3.56 o 
  -4   0  14       41.45       44.16      4.75 o 
  -3   0  14      199.37      194.15      8.53 o 
  -2   0  14       43.78       49.16      4.81 o 
  -1   0  14        0.19        3.17      3.05 o 
   0   0  14      464.42      412.73     12.92 o 
   1   0  14       40.04       34.12      4.20 o 
   2   0  14        5.33        4.84      3.11 o 
   3   0  14       54.65       55.48      4.94 o 
   4   0  14       10.30       16.77      3.78 o 
   5   0  14      171.29      167.82      8.37 o 
   6   0  14        0.17        2.57      3.75 o 
   7   0  14       62.71       71.01      8.37 o 
  -9   1  14        6.17        8.27      2.89 o 
  -8   1  14       20.00       17.77      2.90 o 
  -7   1  14        1.58        2.43      2.32 o 
  -6   1  14      115.15      111.55      4.76 o 
  -5   1  14        7.28        1.02      2.15 o 
  -4   1  14       39.48       40.94      3.15 o 
  -3   1  14        0.04       -0.73      1.96 o 
  -2   1  14       14.96       12.32      3.19 o 
  -1   1  14      130.50      119.24      4.79 o 
   0   1  14       85.47       75.00      4.03 o 
   1   1  14       12.70       12.27      1.84 o 
   2   1  14      269.10      251.92      5.71 o 
   3   1  14        1.82        3.05      1.75 o 
   4   1  14        0.25        2.55      1.81 o 
   5   1  14        2.21        3.21      2.17 o 
   6   1  14       51.17       54.42      3.30 o 
   7   1  14       23.31       21.09      3.43 o 
  -9   2  14       13.52       10.36      4.10 o 
  -8   2  14        1.00       -0.90      3.53 o 
  -7   2  14        2.20       -0.47      2.14 o 
  -6   2  14       36.02       36.32      4.22 o 
  -5   2  14        0.68        5.26      2.13 o 
  -4   2  14        5.01        4.59      2.23 o 
  -3   2  14        6.04        4.30      2.24 o 
  -2   2  14       31.92       26.72      3.02 o 
  -1   2  14        0.10        3.59      1.60 o 
   0   2  14       26.16       21.30      2.11 o 
   1   2  14        4.40        4.45      1.64 o 
   2   2  14       36.29       23.59      2.19 o 
   3   2  14       57.24       54.17      3.04 o 
   4   2  14       12.54       18.96      2.34 o 
   5   2  14        7.97        9.09      2.16 o 
   6   2  14        0.36       -1.97      2.56 o 
  -8   3  14        0.70        0.19      3.75 o 
  -7   3  14        1.56        1.09      3.46 o 
  -6   3  14       13.98       21.18      2.91 o 
  -5   3  14       15.96       23.77      3.38 o 
  -4   3  14        0.55       -1.88      2.30 o 
  -3   3  14       39.37       37.93      2.87 o 
  -2   3  14       38.72       46.21      2.73 o 
  -1   3  14       37.36       45.22      2.72 o 
   0   3  14        0.07        1.73      1.65 o 
   1   3  14       69.65       77.10      3.37 o 
   2   3  14        7.01       13.56      2.10 o 
   3   3  14        3.52        5.48      2.20 o 
   4   3  14        0.76        1.89      2.60 o 
   5   3  14        0.34        3.39      2.85 o 
   6   3  14       49.80       53.32      4.31 o 
  -7   4  14        8.84       14.43      4.04 o 
  -6   4  14        3.43        6.19      4.43 o 
  -5   4  14        3.53        1.29      2.69 o 
  -4   4  14       26.71       27.96      3.13 o 
  -3   4  14       23.52       30.34      2.52 o 
  -2   4  14        6.81        9.69      1.98 o 
  -1   4  14        0.47        2.61      1.98 o 
   0   4  14       85.31       98.51      3.81 o 
   1   4  14       30.07       38.08      2.79 o 
   2   4  14       22.23       25.57      2.46 o 
   3   4  14        0.08        3.36      2.44 o 
   4   4  14       56.27       56.96      4.02 o 
  -5   5  14        8.29        8.85      4.84 o 
  -4   5  14        1.67        9.72      5.03 o 
  -3   5  14        0.26        0.72      2.81 o 
  -2   5  14        1.31        2.65      2.03 o 
  -1   5  14       12.98       13.82      2.28 o 
   0   5  14        0.00        1.92      2.47 o 
   1   5  14        0.03        0.68      2.36 o 
   2   5  14       42.54       48.67      3.76 o 
  -8   1  15        2.59        3.49      2.64 o 
  -7   1  15       74.41       83.50      4.58 o 
  -6   1  15        0.25        1.02      2.13 o 
  -5   1  15        3.62        5.19      2.42 o 
  -4   1  15       31.02       38.01      5.72 o 
  -3   1  15       83.55       78.12      4.27 o 
  -2   1  15       81.49       83.94      5.53 o 
  -1   1  15       38.42       31.96      5.52 o 
   0   1  15       16.35       24.24      2.95 o 
   1   1  15       61.12       64.44      3.99 o 
   2   1  15       41.95       45.01      2.85 o 
   3   1  15        2.45        2.78      1.99 o 
   4   1  15       12.02       15.86      2.35 o 
   5   1  15      126.09      127.77      4.57 o 
  -7   2  15        1.56        0.29      2.38 o 
  -6   2  15        4.17        6.24      2.55 o 
  -5   2  15        2.21        4.47      2.31 o 
  -4   2  15       77.31       81.39     10.28 o 
  -3   2  15        4.36        1.48      2.33 o 
  -2   2  15        0.27        0.34      2.38 o 
  -1   2  15      247.72      247.29      7.29 o 
   0   2  15        0.33        1.53      1.66 o 
   1   2  15        0.12        1.95      1.70 o 
   2   2  15        0.02       -0.92      1.73 o 
   3   2  15       45.27       48.20      3.13 o 
   4   2  15       26.31       27.27      2.80 o 
   5   2  15       14.63       18.95      3.26 o 
  -6   3  15        1.98        1.44      2.43 o 
  -5   3  15        0.71       -4.09      2.73 o 
  -4   3  15        1.09        1.16      2.56 o 
  -3   3  15        7.35        9.82      2.74 o 
  -2   3  15       25.87       21.89      2.38 o 
  -1   3  15        7.57        8.34      2.01 o 
   0   3  15        0.94        3.67      1.77 o 
   1   3  15       47.15       45.36      2.89 o 
   2   3  15       11.02       10.69      2.14 o 
   3   3  15       29.61       28.16      2.71 o 
   4   3  15       18.87       23.90      3.45 o 
  -5   4  15        0.67        4.31      2.79 o 
  -4   4  15        1.24        3.78      3.37 o 
  -3   4  15       14.25       15.31      2.41 o 
  -2   4  15        5.16        7.91      2.19 o 
  -1   4  15        0.05       -1.05      1.89 o 
   0   4  15        0.72        2.85      2.16 o 
   1   4  15        8.58        5.01      2.06 o 
   2   4  15       43.15       42.87      3.05 o 
  -6   0  16        4.85        3.30      3.53 o 
  -5   0  16       32.52       30.59      4.62 o 
  -4   0  16        0.88       -0.06      3.53 o 
  -3   0  16        5.50        9.68      3.59 o 
  -2   0  16      173.35      167.15      8.56 o 
  -1   0  16        0.73        3.53      3.88 o 
   0   0  16        1.10       -0.29      3.37 o 
   1   0  16        0.06        0.29      3.78 o 
   2   0  16      115.52      104.13      7.22 o 
   3   0  16        6.21        7.38      3.88 o 
   4   0  16       71.11       86.33      7.06 o 
  -6   1  16       11.32        8.40      2.62 o 
  -5   1  16       26.68       28.70      3.45 o 
  -4   1  16       69.38       70.83      4.29 o 
  -3   1  16       14.05       13.84      3.77 o 
  -2   1  16        0.01       -0.10      2.40 o 
  -1   1  16       36.42       36.18      5.76 o 
   0   1  16        6.39        9.06      2.82 o 
   1   1  16       76.97       76.26      6.09 o 
   2   1  16        9.62        9.73      2.91 o 
   3   1  16        8.45       13.82      5.72 o 
   4   1  16       26.91       27.48      2.92 o 
  -5   2  16       20.66       21.28      3.07 o 
  -4   2  16        0.15       -2.09      2.51 o 
  -3   2  16        3.43        6.26      2.77 o 
  -2   2  16        0.95        2.32      2.45 o 
  -1   2  16        1.46        4.65      2.61 o 
   0   2  16        0.02        4.37      2.81 o 
   1   2  16        1.49        2.07      1.92 o 
   2   2  16        0.27        0.46      1.92 o 
   3   2  16        0.33        1.54      2.28 o 
  -4   3  16       47.97       57.24      4.25 o 
  -3   3  16       25.28       32.12      3.62 o 
  -2   3  16        9.22       10.80      5.79 o 
  -1   3  16        0.00       -0.01      1.91 o 
   0   3  16       55.90       64.44      3.39 o 
   1   3  16       12.81       16.43      2.38 o 
  -3   1  17        0.00        2.29      2.61 o 
  -2   1  17       17.03       17.10      3.18 o 
  -1   1  17       14.49       15.36      3.05 o 
   0   1  17       12.87        9.86      3.02 o 
                                                 
